# Supplementary material for: Multi-omic analysis reveals dynamic changes of three-dimensional chromatin architecture during T cell differentiation
Source: Commun Biol. 2023 Jul 24;6:773. doi: 10.1038/s42003-023-05141-1 (PMC10366224; doi:10.1038/s42003-023-05141-1)
Supplement: Supplementary file 3 — Supplementary Data 1 [file 42003_2023_5141_MOESM3_ESM.xlsx]

## Sheet: Figure 1d
Gene expression (FPKM) of DAR nearest genes
Th1 DAR nearest genes									Th17 DAR nearest genes									Naive DAR nearest genes
gene	chr	start	end	Naive	Th1	Th17	type		gene	chr	start	end	Naive	Th1	Th17	type		gene	chr	start	end	Naive	Th1	Th17	type
1110059E24Rik	chr19	21597313	21652791	8.39514	25.0467	23.691	hyper		1110002L01Rik	chr12	3403883	3426747	1.85703	0.581869	2.91666	hyper		0610010F05Rik	chr11	23573776	23633631	1.99229	1.99304	3.40771	hyper
1300002E11Rik	chr16	21794347	21809039	11.8721	5.4372	12.3989	hyper		1700113A16Rik	chr3	88171560	88177785	6.62223	7.56037	6.46329	hyper		1110006O24Rik	chr5	115631049	115631816	2.49157	1.97712	2.43639	hyper
1600020E01Rik	chr6	86527330	86564449	6.48996	6.68923	14.2806	hyper		1810014B01Rik	chr10	86685527	86689954	3.46188	1.12741	2.86265	hyper		1110059E24Rik	chr19	21597313	21652791	8.39514	25.0467	23.691	hyper
2310011J03Rik	chr10	80318255	80320548	59.0186	48.9679	67.2483	hyper		8430426J06Rik	chr15	81242654	81251862	0.035981	1.0538	0.019194	hyper		1700017B05Rik	chr9	57252322	57262599	11.9227	6.0577	5.53673	hyper
2310015A10Rik	chr12	80120546	80132844	1.33366	1.1643	2.02175	hyper		A630023P12Rik	chr5	110514923	110525979	23.4312	18.5974	59.3893	hyper		1700021F05Rik	chr10	43525121	43540994	10.2269	4.93491	9.00496	hyper
2510039O18Rik	chr4	147940895	147947314	55.6247	57.1171	33.3315	hyper		Abcc1	chr16	14361558	14474878	6.54806	8.81676	9.67768	hyper		1700056E22Rik	chr1	184033032	184033998	3.24403	2.59016	1.69753	hyper
4833419F23Rik	chr18	4353547	4368945	0.205292	6.85871	2.16748	hyper		Abr	chr11	76416732	76577739	12.2265	16.0127	17.7828	hyper		2210408F21Rik	chr6	31220351	31337394	0.263304	1.7643	3.63441	hyper
4921525O09Rik	chr13	52096741	52124160	0.273009	1.20807	0.067007	hyper		Ache	chr5	137288254	137294466	0.902266	0.465675	1.3302	hyper		2610002M06Rik	chrX	107782752	107816334	5.40008	2.35214	4.46428	hyper
4930413G21Rik	chr7	122969058	122970459	29.3976	22.9973	27.0419	hyper		Acoxl	chr2	127854628	128123892	1.47249	0.773186	0.175207	hyper		3110009E18Rik	chr1	120121187	120188189	8.79959	5.89543	8.19464	hyper
4930539E08Rik	chr17	28896395	28915324	0.573065	1.71324	0.559618	hyper		Acpp	chr9	104288240	104337722	2.68334	3.892	10.3205	hyper		4833417C18Rik	chr11	95858817	95861046	1.17316	0.428474	1.13187	hyper
4930579G24Rik	chr3	79629079	79632819	3.88357	8.48779	5.39709	hyper		Actn1	chr12	80167542	80260371	93.4498	30.0798	50.3859	hyper		4930417O13Rik	chr6	125265525	125273777	2.9207	2.62801	1.56693	hyper
4930581F22Rik	chr9	35116728	35130922	1.58839	2.87736	3.05387	hyper		Adprhl2	chr4	126316351	126321703	40.8883	19.8563	26.313	hyper		4930430F08Rik	chr10	100572274	100589259	3.03492	0.967261	2.96914	hyper
5830428M24Rik	chr12	69464787	69475550	2.23563	6.4559	6.61948	hyper		AF357399	chr7	28351540	28351633	2.23698	2.82717	2.63164	hyper		4930523C07Rik	chr1	160044380	160078586	26.0288	24.5757	16.3592	hyper
5830432E09Rik	chr7	135648457	135652314	2.92022	1.90792	3.63896	hyper		Aff1	chr5	103754162	103855322	9.70575	6.68967	5.98724	hyper		4930581F22Rik	chr9	35116728	35130922	1.58839	2.87736	3.05387	hyper
9330175E14Rik	chr8	94433127	94435103	1.05585	3.7558	2.0455	hyper		Akt1	chr12	112653821	112674276	64.8668	93.3592	79.6449	hyper		5530601H04Rik	chrX	105040854	105070124	1.73781	1.80806	2.38405	hyper
9330179D12Rik	chr6	127149389	127212419	0.542932	0.623443	1.09812	hyper		Akt1s1	chr7	44849224	44855421	29.7204	23.4636	21.144	hyper		9430038I01Rik	chr7	137375569	137410756	5.3121	4.77735	6.35159	hyper
9530068E07Rik	chr11	52396428	52408723	29.8939	29.4469	39.2773	hyper		Alg2	chr4	47469833	47474367	5.81043	3.50591	6.61402	hyper		9930111J21Rik2	chr11	48965817	49051242	9.90435	15.1397	13.9496	hyper
a	chr2	155013570	155051012	0.087723	31.0232	1.48523	hyper		Ambra1	chr2	91730138	91918849	15.1728	14.0721	9.66135	hyper		A630001G21Rik	chr1	85717083	85736606	6.97994	7.55162	10.5828	hyper
A330069E16Rik	chr2	91237146	91238357	0.614475	0.528197	1.72494	hyper		Ank	chr15	27466677	27594907	8.65524	11.696	9.36984	hyper		A630072M18Rik	chr5	20950989	20956398	0.781521	1.09568	1.57222	hyper
Aagab	chr9	63602655	63641889	13.7046	50.087	17.1206	hyper		Ankrd11	chr8	122883822	123042284	24.555	31.3961	23.8245	hyper		Aacs	chr5	125475873	125517403	7.07495	17.9926	10.4226	hyper
Aak1	chr6	86849517	87003227	8.0053	9.07596	5.01058	hyper		Anp32b	chr4	46451117	46472523	206.667	248.531	137.825	hyper		Abcb4	chr5	8893721	8959226	15.6395	0.030105	0.104068	hyper
Abca1	chr4	53030789	53159895	2.18219	1.04578	0.484257	hyper		Arfgap2	chr2	91265115	91277371	32.3905	30.3464	36.1704	hyper		Abcc1	chr16	14361558	14474878	6.54806	8.81676	9.67768	hyper
Abcg2	chr6	58596672	58692451	5.84964	2.47741	3.16407	hyper		Arhgap1	chr2	91650118	91672320	28.1765	39.7986	31.6033	hyper		Abhd12	chr2	150832515	150904731	18.6856	18.33	21.2941	hyper
Abcg3	chr5	104935057	104982717	5.16864	4.74032	3.72544	hyper		Arhgef1	chr7	24902986	24926591	411.932	305.046	256.937	hyper		Abi1	chr2	22939989	23040241	43.31	34.6121	50.1927	hyper
Abhd17b	chr19	21653309	21685637	8.28291	20.5488	19.3546	hyper		Arl5b	chr2	15055362	15079191	2.23085	1.49263	2.59668	hyper		Acbd5	chr2	23068201	23114512	6.61333	6.50658	7.98903	hyper
Abl2	chr1	156558787	156649619	3.65968	1.9881	2.23198	hyper		Arpc2	chr1	74236550	74268213	257.885	386.904	260.883	hyper		Acsl1	chr8	46471037	46536051	7.68536	1.49414	3.55153	hyper
Abracl	chr10	18011260	18023252	111.894	139.212	127.166	hyper		Asb1	chr1	91540565	91559590	3.19834	1.69249	2.38579	hyper		Acss1	chr2	150618111	150668240	30.9019	8.00862	11.0334	hyper
Abt1	chr13	23418361	23423866	5.62083	4.78262	5.19937	hyper		Atl3	chr19	7494040	7538609	13.5385	17.7247	14.493	hyper		Actr3	chr1	125392905	125435727	262.188	284.854	296.149	hyper
Abtb2	chr2	103566310	103718423	21.0138	23.5342	17.3154	hyper		Atp13a1	chr8	69791163	69807748	26.8594	30.9367	19.8982	hyper		Adam10	chr9	70679001	70780229	30.7804	30.7254	29.9131	hyper
Acad8	chr9	26974139	26999549	5.52739	3.69656	5.76784	hyper		Atp1b2	chr11	69599750	69605960	11.8646	0.080407	0.086283	hyper		Adam19	chr11	46054502	46147347	13.383	31.4799	12.065	hyper
Acadl	chr1	66830839	66863309	34.0872	116.47	70.9918	hyper		Atp2b1	chr10	98915152	99026143	8.04566	35.4463	10.0769	hyper		Adcy7	chr8	88272403	88329962	40.925	31.5982	26.9383	hyper
Acsbg1	chr9	54604997	54661885	4.60659	15.0004	20.2374	hyper		Atpaf2	chr11	60400624	60417099	17.7288	12.2188	14.3643	hyper		Adk	chr14	21052574	21448569	27.3733	4.62428	16.3571	hyper
Acsl4	chrX	142317993	142390535	8.6468	22.3767	17.16	hyper		Batf	chr12	85686720	85709087	37.5738	74.4921	145.212	hyper		Adrb2	chr18	62177713	62179981	6.4947	2.75034	1.20147	hyper
Acsl6	chr11	54303824	54361539	3.27353	0.296777	0.361355	hyper		Bmp7	chr2	172868012	172940321	3.21761	3.51972	0.797169	hyper		Aff1	chr5	103754162	103855322	9.70575	6.68967	5.98724	hyper
Actn1	chr12	80167542	80260371	93.4498	30.0798	50.3859	hyper		Brd7	chr8	88332311	88362191	25.3075	18.9349	17.6492	hyper		Aff4	chr11	53350767	53421830	7.53261	6.237	7.14638	hyper
Actr3	chr1	125392905	125435727	262.188	284.854	296.149	hyper		Brox	chr1	183276342	183297008	10.501	15.3417	18.9887	hyper		Ago2	chr15	73101625	73184947	10.672	14.9393	9.39871	hyper
Ada	chr2	163726571	163750239	6.73139	7.23488	4.71923	hyper		C1qtnf6	chr15	78523346	78529651	1.45669	5.59787	1.07238	hyper		Agpat4	chr17	12119284	12219640	2.5997	2.68724	8.16745	hyper
Adal	chr2	121140428	121156680	2.53823	3.21106	4.49326	hyper		Calcrl	chr2	84330627	84425266	3.09761	0.857292	3.83238	hyper		Ahi1	chr10	20952547	21080429	1.05352	1.70555	1.44075	hyper
Adam19	chr11	46054502	46147347	13.383	31.4799	12.065	hyper		Calm3	chr7	16915379	16924032	177.17	166.827	119.301	hyper		Aim2	chr1	173420604	173466036	5.9242	3.52802	9.04981	hyper
Adam9	chr8	24949611	25016922	1.71817	9.531	9.78371	hyper		Capza2	chr6	17637098	17666536	53.5526	74.8335	127.113	hyper		Akap12	chr10	4266329	4359471	1.62657	1.19775	1.79043	hyper
Adat1	chr8	111966908	111992302	2.22403	1.20334	2.08447	hyper		Cars	chr7	143557230	143600090	11.7022	11.7885	10.1476	hyper		Akap13	chr7	75455534	75754609	28.6917	27.5574	23.6642	hyper
Adipor2	chr6	119353150	119417483	21.2655	24.4991	22.943	hyper		Casp7	chr19	56397129	56442343	7.16976	5.15589	4.73691	hyper		Akap2	chr4	57845248	57896984	1.12013	0.232074	0.290443	hyper
Adk	chr14	21052574	21448569	27.3733	4.62428	16.3571	hyper		Cbx7	chr15	79915807	79932646	37.0587	32.0685	48.4055	hyper		Alcam	chr16	52248996	52452997	0.859285	1.00689	3.13968	hyper
Adora2a	chr10	75316877	75334792	13.3459	34.896	8.02706	hyper		Ccdc12	chr9	110656503	110711593	73.3114	66.0673	77.9349	hyper		Alpk2	chr18	65265531	65393888	0.036646	0.596766	1.03475	hyper
Adora2b	chr11	62248984	62266452	0.073945	0.768777	2.2112	hyper		Ccdc130	chr8	84257767	84270402	5.02838	4.10362	5.01593	hyper		Amigo2	chr15	97244074	97247287	10.3449	4.23699	15.6418	hyper
Adpgk	chr9	59291572	59316200	19.9606	12.8981	25.3667	hyper		Ccdc84	chr9	44410164	44418007	7.28835	5.83335	12.9377	hyper		Amz1	chr5	140724127	140753312	1.25978	0.140333	0.393084	hyper
Aebp2	chr6	140622663	140677418	20.9906	49.9085	42.4799	hyper		Ccng1	chr11	40748552	40755286	30.0876	48.9951	75.2207	hyper		Ankrd55	chr13	112288451	112384002	0.306615	1.572	0.308349	hyper
AF357399	chr7	28351540	28351633	2.23698	2.82717	2.63164	hyper		Ccng2	chr5	93267573	93276231	25.5563	52.8337	62.2355	hyper		Ankrd9	chr12	110975353	110979021	2.23192	1.48905	1.43805	hyper
Afg3l2	chr18	67404764	67449136	23.387	26.9466	21.866	hyper		Cdadc1	chr14	59559388	59597959	9.24985	9.9484	11.7481	hyper		Antxr2	chr5	97884688	98030962	7.07667	3.64587	3.81178	hyper
Agfg1	chr1	82839483	82896275	37.0612	42.4912	37.6413	hyper		Cdc42se2	chr11	54717415	54787703	62.0242	57.3281	82.8155	hyper		Anxa4	chr6	86736840	86793584	2.31636	5.5253	9.21282	hyper
Aggf1	chr13	95350683	95375357	17.3679	19.153	13.3603	hyper		Cdpf1	chr15	85806972	85811697	18.3186	11.8357	18.4346	hyper		Ap1ar	chr3	127807265	127837492	27.8254	19.9309	16.1153	hyper
Agpat4	chr17	12119284	12219640	2.5997	2.68724	8.16745	hyper		Cebpb	chr2	167688915	167690432	7.81471	7.51911	13.3635	hyper		Ap1m1	chr8	72240132	72257379	43.7919	58.3929	45.9574	hyper
Agpat5	chr8	18846279	18884413	10.2771	17.9433	14.02	hyper		Cenpf	chr1	189640614	189688086	1.20638	11.4418	1.90551	hyper		Ap1s2	chrX	163909017	163933666	5.33613	4.0183	4.78268	hyper
Agtrap	chr4	148077061	148088064	7.34075	8.74376	9.59308	hyper		Cenpl	chr1	161070892	161086343	5.29774	9.32826	6.33336	hyper		Ap1s3	chr1	79606876	79671972	3.7154	6.42092	4.42957	hyper
Ahcy	chr2	155059312	155074497	61.3185	277.106	51.8404	hyper		Cep95	chr11	106789252	106818861	5.51316	4.68177	6.74794	hyper		Apaf1	chr10	90989311	91082743	4.77333	12.542	8.53714	hyper
Ahi1	chr10	20952547	21080429	1.05352	1.70555	1.44075	hyper		Cercam	chr2	29869494	29882840	4.77146	3.26573	1.43153	hyper		Apbb1ip	chr2	22774327	22875653	51.5922	35.4235	34.7844	hyper
AI504432	chr3	107039504	107054322	8.53271	7.9263	3.61811	hyper		Cfl1	chr19	5490455	5494031	1237.31	1527.56	1130.34	hyper		Apc	chr18	34220984	34322190	3.69821	2.78562	2.22165	hyper
Aim2	chr1	173420604	173466036	5.9242	3.52802	9.04981	hyper		Chd7	chr4	8690406	8868449	9.14015	23.7044	12.6576	hyper		Apobec1	chr6	122577792	122602444	2.54826	1.16559	2.2273	hyper
Aipl1	chr11	72028722	72037509	0.119138	3.30592	0.749193	hyper		Chmp4b	chr2	154657026	154694783	132.235	211.027	140.194	hyper		Arap1	chr7	101348069	101412586	15.9662	13.9527	12.8481	hyper
Akap11	chr14	78492246	78536860	4.82677	5.26487	3.86029	hyper		Cnot8	chr11	58104153	58118594	34.5183	28.0651	39.7192	hyper		Arf2	chr11	103966871	103985336	7.54488	6.87118	7.51124	hyper
Akap13	chr7	75455534	75754609	28.6917	27.5574	23.6642	hyper		Coq9	chr8	94838417	94854895	22.4932	14.3588	23.4634	hyper		Arf4	chr14	26638197	26657258	37.1749	36.7468	43.4381	hyper
Akr1b8	chr6	34354164	34368454	0.060329	0.389791	1.56383	hyper		Coro1a	chr7	126699774	126704816	1167.51	1184.09	1165.02	hyper		Arfgef2	chr2	166805581	166898051	6.57309	6.76077	5.11489	hyper
Akr7a5	chr4	139310744	139318786	11.2305	4.56001	7.00249	hyper		Cox20	chr1	178319153	178322693	50.2929	28.9902	46.2963	hyper		Arhgap10	chr8	77250366	77517907	5.83448	6.46446	3.34929	hyper
Akt2	chr7	27591560	27639453	68.1824	95.5288	54.8132	hyper		Creb3	chr4	43562634	43567060	25.2896	26.2752	30.1134	hyper		Arhgap17	chr7	123279149	123369915	8.06331	7.85377	6.26308	hyper
Alg9	chr9	50775225	50843639	6.07692	5.73652	4.04931	hyper		Crebrf	chr17	26715650	26776626	4.73946	5.55465	8.59112	hyper		Arhgap25	chr6	87458545	87533259	18.0716	16.3219	18.76	hyper
Amigo3	chr9	108053159	108055701	1.28717	2.22493	1.62633	hyper		Ctse	chr1	131638314	131675507	30.6191	8.52301	11.1792	hyper		Arhgap26	chr18	38993145	39376285	2.13754	5.54732	2.62049	hyper
Amz2	chr11	109425946	109438148	8.42623	10.1633	6.92033	hyper		Dctpp1	chr7	127256959	127260667	73.3304	46.7078	74.3196	hyper		Arhgap27	chr11	103331484	103363692	28.2544	29.975	26.1222	hyper
Angptl2	chr2	33215961	33247714	2.98005	0.565086	3.06604	hyper		Ddx17	chr15	79527696	79546741	93.6351	99.2478	147.865	hyper		Arhgap6	chrX	168795099	169304440	1.31205	0.18809	1.02785	hyper
Ankle1	chr8	71406012	71409904	3.63735	10.3586	3.68344	hyper		Ddx55	chr5	124552864	124569660	9.19629	6.20697	6.96245	hyper		Arhgdib	chr6	136923661	136941899	657.401	664.473	807.03	hyper
Ankrd27	chr7	35586247	35639237	12.3724	10.0166	8.65056	hyper		Def6	chr17	28207778	28228608	81.7564	94.4825	67.1253	hyper		Arid1a	chr4	133679008	133753611	64.4786	55.8483	27.0432	hyper
Ankrd40	chr11	94328001	94341847	20.067	20.0512	18.6714	hyper		Depdc1b	chr13	108316337	108389557	3.07781	13.6819	2.93286	hyper		Arid3a	chr10	79927043	79955018	2.51857	4.23929	4.2487	hyper
Ankrd52	chr10	128377124	128394006	11.8626	14.1637	11.6819	hyper		Dnajc19	chr3	34057280	34081354	39.4448	29.9371	35.6274	hyper		Arid3b	chr9	57790505	57834234	7.6817	4.94807	5.99496	hyper
Ankrd55	chr13	112288451	112384002	0.306615	1.572	0.308349	hyper		Dot1l	chr10	80755206	80794347	15.3456	13.343	8.544	hyper		Arl4a	chr12	40033291	40037987	5.54181	4.44278	5.91132	hyper
Anks1	chr17	27909306	28062779	8.7988	8.43006	4.14048	hyper		Dync1h1	chr12	110601395	110666944	19.4692	14.3987	11.7803	hyper		Arl5a	chr2	52397951	52424874	12.0357	20.822	13.8324	hyper
Anp32a	chr9	62341343	62378805	130.67	90.7646	105.413	hyper		Ears2	chr7	122038821	122067063	6.67605	3.44903	3.84745	hyper		Arl8b	chr6	108783059	108823723	16.7149	22.6661	21.8723	hyper
Anp32b	chr4	46451117	46472523	206.667	248.531	137.825	hyper		Ect2	chr3	27097222	27153878	4.93835	14.0574	8.0832	hyper		Arntl	chr7	113207465	113314126	6.15978	4.33709	8.0036	hyper
Anxa11	chr14	25842155	25886804	32.9158	37.9313	33.7524	hyper		Edem3	chr1	151755374	151822328	6.32868	4.37526	3.91672	hyper		Asah1	chr8	41340643	41374697	7.19727	15.3383	22.1956	hyper
Ap1m1	chr8	72240132	72257379	43.7919	58.3929	45.9574	hyper		Eif2b2	chr12	85219513	85226628	53.6831	47.1192	61.1788	hyper		Asap1	chr15	64086840	64382919	17.4897	11.5127	10.0221	hyper
Ap3m2	chr8	22787354	22805654	4.97124	11.3883	4.23724	hyper		Eif3m	chr2	104999657	105017027	122.174	118.666	171.492	hyper		Asap2	chr12	21111756	21270171	1.12078	0.925275	0.684142	hyper
Apbb1ip	chr2	22774327	22875653	51.5922	35.4235	34.7844	hyper		Eif4a1	chr11	69666936	69672423	274.465	275.224	309.578	hyper		Asph	chr4	9449085	9669344	3.8085	4.51711	0.639526	hyper
Apobec2	chr17	48419231	48432728	1.69697	0.435573	0.58001	hyper		Eif4b	chr15	102073773	102097173	145.796	128.927	123.663	hyper		Atf3	chr1	191170297	191183333	0.031541	1.09829	1.92068	hyper
Appl2	chr10	83600034	83648664	6.18449	5.01974	8.8653	hyper		Eif4ebp2	chr10	61432497	61452669	74.2716	72.0931	49.71	hyper		Atf7ip	chr6	136518851	136607379	15.9442	13.0548	7.34519	hyper
Aqp9	chr9	71110659	71163289	7.48029	20.2618	2.76123	hyper		Elk4	chr1	132007605	132025684	14.2481	10.8164	8.31781	hyper		Atg16l2	chr7	101289616	101302088	9.55135	11.3227	15.2576	hyper
Arap2	chr5	62602446	62766177	6.97898	26.3376	5.01412	hyper		Emb	chr13	117220573	117274415	65.8919	126.047	276.143	hyper		Atl2	chr17	79848390	79896123	9.60569	9.00673	8.65849	hyper
Arap3	chr18	37972623	37998969	4.82772	0.405977	1.72201	hyper		Emg1	chr6	124704370	124712178	154.235	106.298	170.475	hyper		Atp10d	chr5	72203329	72298771	7.92104	3.1926	3.39148	hyper
Arf6	chr12	69372150	69375980	137.137	214.067	80.6445	hyper		Ercc3	chr18	32240331	32270147	17.0661	14.8671	13.9903	hyper		Atp1b1	chr1	164437099	164458355	27.7253	7.72698	15.731	hyper
Arhgap12	chr18	6024450	6136098	3.80807	4.15059	6.51301	hyper		Etv6	chr6	134035700	134270147	6.1587	18.3148	11.3592	hyper		Atp1b3	chr9	96332675	96364299	268.595	147.181	274.694	hyper
Arhgap26	chr18	38993145	39376285	2.13754	5.54732	2.62049	hyper		Evl	chr12	108554720	108688515	134.078	142.164	124.258	hyper		Atp5o	chr16	91925223	91931630	207.094	139.281	194.183	hyper
Arhgef3	chr14	27143993	27403911	37.3966	38.7699	26.1129	hyper		Eya3	chr4	132639046	132724765	7.45967	9.20615	7.01097	hyper		Atp6v0d2	chr4	19876838	19922566	0.362225	0.230665	2.66686	hyper
Arhgef7	chr8	11728105	11835217	9.17824	7.95777	6.9518	hyper		Ezh2	chr6	47530274	47595030	27.0523	42.5618	31.6031	hyper		Atp6v0e	chr17	26676396	26699646	102.487	89.1172	149.659	hyper
Arl5a	chr2	52397951	52424874	12.0357	20.822	13.8324	hyper		Fabp5	chr3	10012585	10016610	16.8599	33.7545	265.31	hyper		Atp8a1	chr5	67618139	67847431	5.93899	2.2156	2.31965	hyper
Arl8b	chr6	108783059	108823723	16.7149	22.6661	21.8723	hyper		Fadd	chr7	144578323	144582436	10.5903	7.67743	8.2146	hyper		Atxn7	chr14	14012491	14107301	6.17577	5.11368	5.94961	hyper
Arnt2	chr7	84246275	84410038	0.072347	0.467439	1.36807	hyper		Fam221a	chr6	49367739	49389904	1.06208	1.69702	2.71265	hyper		Atxn7l1	chr12	33147686	33368277	11.6021	17.6561	12.2618	hyper
Arsb	chr13	93771679	93943016	9.54498	11.0349	4.20843	hyper		Fam78a	chr2	32066885	32083705	72.9916	65.254	47.358	hyper		B230118H07Rik	chr2	101560781	101628986	1.32196	0.076574	0.52137	hyper
Asprv1	chr6	86628174	86629704	0.097527	0.119484	3.72097	hyper		Fas	chr19	34290659	34327770	12.7007	24.0424	36.0501	hyper		B230208H11Rik	chr10	12916646	12923127	0.640991	0.111024	1.01205	hyper
Atf7ip	chr6	136518851	136607379	15.9442	13.0548	7.34519	hyper		Fbxo6	chr4	148145716	148152135	13.439	18.0263	21.7979	hyper		B3gnt2	chr11	22834739	22860336	41.988	24.4759	35.6312	hyper
Atp10a	chr7	58658202	58829426	8.16691	39.9568	11.6675	hyper		Filip1l	chr16	57353277	57572804	9.05746	3.51534	4.80305	hyper		B4galt1	chr4	40804582	40854537	23.965	32.8794	25.2104	hyper
Atp13a2	chr4	140986873	141007701	16.5567	4.85315	7.80603	hyper		Fkbp11	chr15	98724368	98728198	3.20563	0.520528	3.04238	hyper		B4galt5	chr2	167298445	167349178	7.25542	11.9579	7.01856	hyper
Atp1a1	chr3	101576219	101604707	129.556	114.316	70.7298	hyper		Foxq1	chr13	31558170	31560974	0.016392	0.172917	3.29547	hyper		Bach1	chr16	87698954	87733346	5.23815	3.94884	5.88435	hyper
Atp1b2	chr11	69599750	69605960	11.8646	0.080407	0.086283	hyper		Frs2	chr10	117070127	117148474	4.88345	3.28306	3.71921	hyper		Bach2	chr4	32417435	32586108	8.23234	10.5188	6.56994	hyper
Atp2a2	chr5	122453513	122502225	30.0575	42.3796	39.101	hyper		Fscn1	chr5	142960355	142973189	0.125747	0.891986	9.33377	hyper		Bahd1	chr2	118901615	118924524	12.7065	12.8409	8.80951	hyper
Atp2b4	chr1	133702674	133753747	4.24977	48.7534	9.83128	hyper		Fzd5	chr1	64730558	64737750	1.01672	0.927153	0.418507	hyper		Baiap2	chr11	119943092	120006782	7.78403	8.82371	4.59237	hyper
Atp5k	chr5	108433253	108434378	160.906	117.477	156.628	hyper		Galm	chr17	80127471	80185032	4.43947	1.71129	4.85427	hyper		Bard1	chr1	71027535	71102972	1.80785	5.21998	1.65433	hyper
Atp8b4	chr2	126320973	126491553	4.83591	8.8078	11.8112	hyper		Gas2l1	chr11	5054131	5065327	0.974348	1.15693	2.79766	hyper		Baz1a	chr12	54892989	54986336	15.2917	13.0736	11.4271	hyper
Atp9a	chr2	168634438	168742136	3.35917	3.32078	2.69514	hyper		Gdf11	chr10	128884546	128891718	5.91643	5.81377	3.90318	hyper		Baz2b	chr2	59899363	60125740	3.62863	1.54915	2.86526	hyper
Atxn1	chr13	45549756	45964991	1.39829	2.85167	1.07035	hyper		Gfod2	chr8	105716113	105758607	5.35574	3.66071	3.36663	hyper		BC004004	chr17	29268788	29302887	13.4226	18.6999	17.847	hyper
Atxn10	chr15	85336381	85463836	26.5545	28.838	30.3681	hyper		Gga1	chr15	78877190	78894585	35.1955	31.1243	22.3538	hyper		BC048403	chr10	121739937	121752859	4.76727	2.72243	3.11266	hyper
Atxn7l3b	chr10	112925428	112929026	24.9207	18.7293	23.0561	hyper		Gimap8	chr6	48647234	48660875	55.1722	43.9995	48.3769	hyper		Bcl11a	chr11	24078056	24173558	8.46835	0.025525	0.24821	hyper
AU040320	chr4	126753555	126869694	12.2429	11.0719	6.99916	hyper		Gjd3	chr11	98982180	98983016	0.473995	0.832967	1.30887	hyper		Bcl2a1b	chr9	89199273	89207838	21.1598	10.137	55.6543	hyper
Auh	chr13	52835110	52929677	17.5103	20.2926	24.501	hyper		Glg1	chr8	111157558	111259202	18.6642	22.7506	16.3588	hyper		Bcl2a1d	chr9	88723288	88731850	9.30294	3.59558	39.8032	hyper
Axl	chr7	25756500	25788733	1.40681	4.73435	3.49309	hyper		Gm14085	chr2	122484941	122528040	15.8471	4.09388	108.331	hyper		Bcl2l11	chr2	128126038	128162547	9.28099	55.432	9.00407	hyper
B230217O12Rik	chr19	57323197	57360899	1.37103	0.472198	2.6682	hyper		Gmip	chr8	69808687	69821870	36.8594	23.7724	29.1126	hyper		Bcl7a	chr5	123344448	123374083	8.74693	3.71155	4.01973	hyper
B3gntl1	chr11	121616208	121673151	2.33292	2.17564	2.05691	hyper		Gng12	chr6	66896397	67021361	4.77019	2.6735	4.25933	hyper		Bcl9	chr3	97203662	97227364	6.2275	3.47219	3.834	hyper
B430306N03Rik	chr17	48316162	48326511	0.9649	26.5214	6.48964	hyper		Golph3	chr15	12321496	12351267	32.8195	33.735	31.3781	hyper		Bcr	chr10	75060896	75184923	3.94103	3.23471	3.21326	hyper
B4galt4	chr16	38742259	38769054	0.629702	1.17885	0.556769	hyper		Gosr2	chr11	103676849	103697710	24.2703	29.6328	21.808	hyper		Begain	chr12	109032182	109068217	1.13221	0.225529	0.583122	hyper
Bach2	chr4	32417435	32586108	8.23234	10.5188	6.56994	hyper		Gpam	chr19	55069734	55099447	2.9238	1.41311	1.32291	hyper		Bend5	chr4	111415006	111460298	1.84476	1.77924	2.40523	hyper
Bag3	chr7	128523583	128546979	3.75941	2.63426	2.64176	hyper		Gpatch3	chr4	133574745	133584242	4.98505	3.58921	4.06952	hyper		Blk	chr14	63372837	63417187	0.48556	0.079972	2.13853	hyper
Bahcc1	chr11	120232947	120292297	1.2492	0.067876	0.096679	hyper		Gpx3	chr11	54902854	54910382	0.482549	0.270378	1.79575	hyper		Blvrb	chr7	27447978	27465981	144.063	8.61214	19.7858	hyper
Bak1	chr17	27019812	27028626	46.6121	79.0845	35.792	hyper		Grap2	chr15	80572597	80652854	62.1614	65.9605	77.2921	hyper		Bmf	chr2	118528757	118549678	1.2491	1.36091	1.2208	hyper
Bbs10	chr10	111298679	111301736	0.476617	0.307015	1.26307	hyper		Gstt1	chr10	75783813	75798584	0.169475	1.01944	6.06653	hyper		Bmp2k	chr5	96997689	97091048	3.4733	5.95276	3.84501	hyper
Bbs9	chr9	22475715	22888280	6.11202	9.84665	5.16974	hyper		Gtf3c5	chr2	28566245	28583279	9.97127	11.2218	7.14432	hyper		Bnip1	chr17	26781079	26792521	13.1413	10.6678	11.5654	hyper
Bcas3	chr11	85353164	85826058	6.90725	5.62894	6.02791	hyper		Gvin1	chr7	105895119	106215340	4.28269	13.5298	1.61358	hyper		Bola1	chr3	96196588	96197586	21.9976	19.5999	23.3484	hyper
Bckdha	chr7	25629852	25658761	24.3754	15.0819	21.5235	hyper		H2-Ob	chr17	34238905	34245908	9.45844	1.40527	7.10166	hyper		Brd3	chr2	27445581	27475673	9.85096	8.27571	7.20289	hyper
Bcl10	chr3	145924262	145934364	25.1997	24.8638	36.8803	hyper		H2afj	chr6	136808248	136810074	154.942	136.75	207.837	hyper		Btg1	chr10	96617001	96622811	102.375	152.886	147.936	hyper
Bcl2	chr1	106538178	106714290	18.3599	37.1081	16.35	hyper		Hadhb	chr5	30155253	30184593	38.1165	22.2344	34.938	hyper		Btg3	chr17	50698681	50699884	1.53231	1.7547	1.36943	hyper
Bcl2l11	chr2	128126038	128162547	9.28099	55.432	9.00407	hyper		Hbp1	chr12	31926455	31950535	17.3837	16.6402	23.174	hyper		Btg3	chr16	78359860	78377181	6.98333	9.4594	7.15592	hyper
Bcl6	chr16	23965052	23988612	4.61823	4.87313	7.01152	hyper		Hdac7	chr15	97792664	97844502	47.6358	90.7185	36.1517	hyper		Btk	chrX	134542341	134583140	7.92385	0.574182	4.15666	hyper
Bicd2	chr13	49341549	49387026	8.62452	14.7636	9.07863	hyper		Helz2	chr2	181227615	181242027	16.9318	24.8323	10.3092	hyper		Bub1b	chr2	118598211	118641592	13.747	41.5917	10.7237	hyper
Bloc1s3	chr7	19505804	19508331	10.9777	10.1494	12.5249	hyper		Hemk1	chr9	107327082	107338350	3.07924	3.48892	10.5673	hyper		C330018D20Rik	chr18	56955831	56975379	3.60332	1.79008	3.71558	hyper
Bloc1s5	chr13	38602706	38635109	10.2737	3.06343	6.40944	hyper		Hexim2	chr11	103133339	103139908	0.999359	2.23247	1.43051	hyper		C530008M17Rik	chr5	76840599	76873554	1.62526	0.248098	0.21446	hyper
Bmf	chr2	118528757	118549678	1.2491	1.36091	1.2208	hyper		Hipk2	chr6	38697840	38876190	3.98983	4.83574	4.56752	hyper		Cab39	chr1	85793447	85851577	39.9438	54.459	36.4037	hyper
Bmp7	chr2	172868012	172940321	3.21761	3.51972	0.797169	hyper		Hist2h3b	chr3	96268654	96269155	1.75501	1.55875	0.845282	hyper		Cabin1	chr10	75646110	75764357	14.3119	14.3795	11.5752	hyper
Bnip2	chr9	69989466	70011659	11.3439	13.9951	18.2208	hyper		Hnrnpab	chr11	51600100	51606881	282.927	253.961	168.672	hyper		Cabp1	chr5	115168691	115186121	0.614443	1.53674	0.561764	hyper
Bod1	chr11	31665150	31671862	8.73438	7.11984	9.54018	hyper		Hnrnpd	chr5	99955935	99978938	42.7897	38.2296	22.209	hyper		Cacul1	chr19	60524696	60581023	12.2422	10.955	12.1557	hyper
Bptf	chr11	107033081	107131922	14.4047	13.0528	9.97028	hyper		Hspbap1	chr16	35770386	35828462	3.20847	1.8083	4.19493	hyper		Cacybp	chr1	160202367	160212892	49.9479	25.8444	44.7858	hyper
Brd3	chr2	27445581	27475673	9.85096	8.27571	7.20289	hyper		Htatip2	chr7	49759106	49773999	18.6165	26.8391	24.9008	hyper		Calhm2	chr19	47132232	47138294	4.02695	4.40847	4.89035	hyper
Brwd1	chr16	95992092	96082428	7.97717	3.95217	4.84406	hyper		Idh2	chr7	80094847	80115350	50.5158	16.2784	46.6154	hyper		Camk2d	chr3	126596951	126846326	6.00942	5.85638	6.23016	hyper
Btbd11	chr10	85386814	85660292	7.17138	1.35607	1.5906	hyper		Ifi30	chr8	70762773	70766663	23.3356	19.5385	26.4793	hyper		Camkk2	chr5	122731170	122779410	11.1121	8.49291	9.30364	hyper
Btbd7	chr12	102784648	102878406	6.21456	5.89858	3.7912	hyper		Igf1r	chr7	67952257	68233667	2.76867	1.57239	4.38106	hyper		Capn5	chr7	98121559	98178274	1.36058	0.166799	0.220469	hyper
Btf3l4	chr4	108814295	108833584	9.77139	8.98676	12.0712	hyper		Ikbke	chr1	131254602	131279563	60.5942	31.3294	58.3579	hyper		Capza2	chr6	17637098	17666536	53.5526	74.8335	127.113	hyper
Btg3	chr16	78359860	78377181	6.98333	9.4594	7.15592	hyper		Il21	chr3	37222759	37232636	0.445888	3.06653	9.10541	hyper		Capzb	chr4	139192899	139291820	205.154	248.653	205.213	hyper
Btg3	chr17	50698681	50699884	1.53231	1.7547	1.36943	hyper		Il4i1	chr7	44836288	44840809	0.218465	0.199242	3.66978	hyper		Car2	chr3	14886426	14900770	109.77	0.659374	2.83983	hyper
Btla	chr16	45224337	45252895	19.1105	26.3569	27.7547	hyper		Ing3	chr6	21949615	21976037	8.15812	6.02437	8.44625	hyper		Card11	chr5	140872999	141000596	30.0282	40.1716	20.1001	hyper
C1qtnf6	chr15	78523346	78529651	1.45669	5.59787	1.07238	hyper		Ip6k1	chr9	108002648	108048782	42.9604	40.1588	42.0027	hyper		Casp4	chr9	5308860	5336791	2.9528	15.4006	12.6658	hyper
C920009B18Rik	chr10	22306720	22312942	1.43415	2.99911	3.67116	hyper		Irak4	chr15	94543660	94568316	9.65298	11.1577	14.1187	hyper		Cat	chr2	103453904	103485153	27.4909	16.257	19.567	hyper
Camk2n1	chr4	138455148	138460126	0.243039	1.073	0.766518	hyper		Jag2	chr12	112908590	112929495	1.7218	1.47617	1.94162	hyper		Cbfa2t3	chr8	122625136	122699109	2.49059	0.080998	0.32866	hyper
Camta1	chr4	151059523	151861768	5.03232	4.03577	6.02884	hyper		Jmjd6	chr11	116837432	116843449	28.1296	23.7603	28.9651	hyper		Cbl	chr9	44149262	44234046	14.1248	11.1868	9.73192	hyper
Capn2	chr1	182467259	182517483	21.3562	72.3371	42.9674	hyper		Kat8	chr7	127912517	127925762	18.1111	12.7023	18.6895	hyper		Cblb	chr16	52031549	52208046	14.0059	24.9053	7.44422	hyper
Caprin1	chr2	103762945	103797640	57.2398	62.2176	57.1605	hyper		Kif3a	chr11	53567369	53604246	1.39685	3.49563	2.93035	hyper		Cbr4	chr8	61487734	61503500	5.36644	6.71658	8.18306	hyper
Car5b	chrX	163976822	164028010	0.327691	1.23182	1.24374	hyper		Klhl6	chr16	19946492	19983049	58.4706	81.4767	74.0752	hyper		Cbx4	chr11	119077571	119086237	24.7506	16.3244	18.7303	hyper
Card11	chr5	140872999	141000596	30.0282	40.1716	20.1001	hyper		Klrb1f	chr6	129045901	129057471	0.896596	2.71993	6.65212	hyper		Ccdc12	chr9	110656503	110711593	73.3114	66.0673	77.9349	hyper
Casp3	chr8	46617291	46639698	34.0654	33.3418	25.8469	hyper		Kmt2d	chr15	98831669	98871205	20.2667	9.61978	9.26168	hyper		Ccdc186	chr19	56790963	56813683	3.26986	3.2235	3.44543	hyper
Casp8	chr1	58795374	58847503	42.9617	40.4329	43.3086	hyper		Kpna1	chr16	35983363	36036162	12.0018	10.1804	12.1709	hyper		Ccdc32	chr2	119017779	119029393	13.0632	10.845	16.1188	hyper
Cast	chr13	74693294	74808760	30.5784	54.2481	28.7926	hyper		Lamp2	chrX	38401357	38456460	13.036	18.4712	35.5853	hyper		Ccdc71l	chr12	32378789	32382943	18.8485	16.1732	16.3491	hyper
Cbx2	chr11	119023029	119031270	4.77046	4.0242	4.51606	hyper		Lats1	chr10	7681209	7716461	4.94729	4.34567	3.79025	hyper		Ccdc88b	chr19	6844623	6858211	35.7948	45.0866	28.7346	hyper
Ccdc134	chr15	82127922	82142202	7.99608	9.74554	10.1087	hyper		Lgals3	chr14	47373860	47386167	7.38699	239.739	70.2139	hyper		Ccdc90b	chr7	92561149	92582294	6.19482	1.84055	3.97617	hyper
Ccdc171	chr4	83525545	83864670	1.40493	0.513657	1.36942	hyper		Limd1	chr9	123478701	123521552	17.2677	15.9538	14.218	hyper		Ccdc93	chr1	121431067	121506460	4.94928	3.36994	4.27571	hyper
Ccdc6	chr10	70097121	70193200	6.97342	9.34603	5.86792	hyper		Lipt2	chr7	100159277	100160931	2.93111	0.737177	1.70459	hyper		Ccl22	chr8	94745684	94751388	0.004208	2.10446	18.5367	hyper
Ccl17	chr8	94810453	94812036	0.611067	0.23383	10.7732	hyper		Lpxn	chr19	12798609	12833808	16.5339	20.9311	97.5349	hyper		Ccl6	chr11	83587886	83593087	0.470853	7.80773	121.042	hyper
Ccl5	chr11	83525779	83530518	40.9941	17.5932	11.2364	hyper		Lsm12	chr11	102163489	102185256	22.8207	26.0141	22.5076	hyper		Ccnj	chr19	40831279	40848570	2.02761	2.99744	2.60911	hyper
Ccnb1	chr13	100778739	100786486	21.5067	60.193	38.0628	hyper		Lsm8	chr6	18848635	18854052	48.7448	44.1489	55.7576	hyper		Ccnt2	chr1	127774164	127804837	13.564	8.79412	12.2656	hyper
Ccnd3	chr17	47505051	47599688	76.1787	185.36	90.2494	hyper		Mad1l1	chr5	140008689	140321552	10.0442	9.37415	5.71001	hyper		Ccr6	chr17	8236043	8257129	1.4675	0.107976	3.38434	hyper
Ccne1	chr7	38097984	38107490	14.4737	19.0318	12.0975	hyper		Maf1	chr15	76351294	76354378	104.787	79.5223	95.0404	hyper		Ccr7	chr11	99144199	99155077	134.119	142.229	144.075	hyper
Ccnj	chr19	40831279	40848570	2.02761	2.99744	2.60911	hyper		Mafk	chr5	139791536	139802652	25.4268	17.287	15.6991	hyper		Ccz1	chr5	143987909	144014853	20.2709	22.4953	25.6555	hyper
Ccr2	chr9	124102183	124109140	6.71061	26.977	104.405	hyper		Malt1	chr18	65430997	65478792	15.9394	30.8025	28.5472	hyper		Cd19	chr7	126408448	126414870	0.117088	0.038403	1.14355	hyper
Ccr4	chr9	114490316	114496544	4.18259	13.897	11.5944	hyper		Map3k12	chr15	102497647	102517004	1.97764	2.19225	3.75388	hyper		Cd1d1	chr3	86995836	86999340	14.1089	2.79241	14.1043	hyper
Ccr5	chr9	124121543	124127183	1.83487	119.803	47.5528	hyper		Map3k3	chr11	106084902	106155434	28.0338	28.8789	25.5281	hyper		Cd2	chr3	101275908	101287939	222.499	305.476	292.21	hyper
Ccr6	chr17	8236043	8257129	1.4675	0.107976	3.38434	hyper		Mau2	chr8	70016123	70042734	16.9906	12.7133	12.5088	hyper		Cd200r3	chr16	44943678	44981380	0.573999	0.634559	2.90877	hyper
Cct2	chr10	117050998	117063814	155.032	143.3	162.304	hyper		Mbnl2	chr14	120275669	120431698	6.96997	11.177	9.25839	hyper		Cd24a	chr10	43579169	43584265	59.801	0.594588	16.1372	hyper
Cct5	chr15	31590884	31601804	160.045	154.714	154.268	hyper		Mccc2	chr13	99948532	100015639	6.88343	1.99096	4.9547	hyper		Cd28	chr1	60746388	60773359	32.6992	89.2371	38.575	hyper
Cd302	chr2	60251993	60284484	0.358016	0.07075	1.77037	hyper		Med13l	chr5	118560719	118765437	8.34909	8.47182	6.41209	hyper		Cd2ap	chr17	42792951	42876424	10.4596	7.39994	8.32797	hyper
Cd33	chr7	43527456	43533171	0.0499	0.094	3.00903	hyper		Mga	chr2	119897228	119969581	5.5641	3.55741	4.64952	hyper		Cd38	chr5	43868827	43912374	1.26705	1.26286	1.61036	hyper
Cd44	chr2	102811142	102901665	16.0922	15.6799	17.4155	hyper		Mgst2	chr3	51661193	51682675	78.3438	85.4535	146.553	hyper		Cd44	chr2	102811142	102901665	16.0922	15.6799	17.4155	hyper
Cd53	chr3	106758861	106790149	116.271	276.619	223.026	hyper		Mief1	chr15	80234080	80253371	7.07423	6.59229	5.30894	hyper		Cd72	chr4	43447724	43454626	4.80343	0.333567	6.84674	hyper
Cd55	chr1	130439030	130462740	9.64989	4.68138	10.6182	hyper		Mir7060	chr7	127489251	127489387	0.631732	0.576642	1.03518	hyper		Cd74	chr18	60803849	60812652	8.66401	13.3276	62.115	hyper
Cd63	chr10	128908919	128912818	9.01576	3.88484	76.1647	hyper		Mir8099-1	chr12	93927338	93927464	1.0912	1.15655	1.31138	hyper		Cd79a	chr7	24897511	24902197	1.89109	0.481798	2.49864	hyper
Cd7	chr11	121036749	121039478	33.6284	32.6153	7.29328	hyper		Mlf1	chr3	67374097	67400000	0.115255	0.80067	1.85874	hyper		Cd79b	chr11	106311341	106314529	3.4089	0.4367	3.54913	hyper
Cd82	chr2	93419102	93462950	132.813	89.0064	151.394	hyper		Mmp10	chr9	7502342	7510242	0.036792	0.146974	1.14892	hyper		Cd80	chr16	38458933	38486932	0.264837	1.67969	2.29351	hyper
Cdadc1	chr14	59559388	59597959	9.24985	9.9484	11.7481	hyper		Mrpl15	chr1	4773200	4785726	11.0275	8.76786	12.9438	hyper		Cd81	chr7	143052750	143067930	28.7723	7.09562	26.5938	hyper
Cdc14a	chr3	116272553	116424032	3.52905	3.65354	2.66656	hyper		Mrps7	chr11	115604151	115607624	37.7752	23.2485	35.482	hyper		Cd83	chr13	43785112	43803133	3.26632	0.103548	2.17309	hyper
Cdc42bpb	chr12	111292972	111377718	0.239137	1.83259	2.56711	hyper		Mxd3	chr13	55325168	55329730	7.93904	59.5662	23.821	hyper		Cd86	chr16	36603869	36666077	1.89889	3.53607	4.97317	hyper
Cdc42bpg	chr19	6306457	6325652	2.36395	1.3421	1.32539	hyper		Myl12b	chr17	70973963	70990516	292.925	256.968	485.227	hyper		Cd9	chr6	125460266	125494755	42.438	23.7018	61.8551	hyper
Cdc42ep4	chr11	113726850	113751815	4.57896	0.969229	0.934419	hyper		Nagk	chr6	83795057	83802556	4.46985	4.85391	9.07924	hyper		Cd93	chr2	148436651	148443535	1.63995	0.746425	1.62292	hyper
Cdca7l	chr12	117843861	117878706	15.7638	22.9318	11.808	hyper		Nat10	chr2	103721259	103761250	17.8919	12.0047	10.3224	hyper		Cdc14a	chr3	116272553	116424032	3.52905	3.65354	2.66656	hyper
Cdh1	chr8	106603368	106670246	0.166263	0.436025	1.00492	hyper		Ncmap	chr4	135369577	135398227	1.75537	0.074153	0.756814	hyper		Cdc42	chr4	137319696	137357759	199.442	193.908	261.59	hyper
Cdk5rap1	chr2	154335386	154372719	7.36013	4.34476	10.4367	hyper		Ncoa4	chr14	32159887	32179855	12.3538	10.3895	8.67987	hyper		Cdc42se2	chr11	54717415	54787703	62.0242	57.3281	82.8155	hyper
Cdkn2aipnl	chr11	51967631	51977336	61.2733	40.2557	65.8844	hyper		Ndufa2	chr18	36742332	36744587	123.287	98.9202	176.367	hyper		Cdca7	chr2	72476219	72486890	29.2966	12.9166	12.6279	hyper
Cdkn2b	chr4	89306289	89311032	0.101163	2.63069	3.43902	hyper		Nfatc3	chr8	106059603	106130537	26.204	29.2456	21.275	hyper		Cdk13	chr13	17715962	17805097	19.1894	13.1183	9.93037	hyper
Cdyl2	chr8	116568724	116732991	2.54579	1.82775	2.32244	hyper		Nfkbia	chr12	55489409	55492647	65.5849	81.4269	191.843	hyper		Cdk8	chr5	146231675	146302874	8.18304	6.99595	8.71359	hyper
Cebpd	chr16	15887286	15889545	0.524546	4.40954	5.04694	hyper		Npepps	chr11	97205856	97280576	14.5917	16.0891	16.8894	hyper		Cdkn2aipnl	chr11	51967631	51977336	61.2733	40.2557	65.8844	hyper
Celf1	chr2	90940397	91019497	23.2409	17.0956	18.6544	hyper		Npm3	chr19	45747734	45749563	190.324	80.7649	116.021	hyper		Cdyl	chr13	35659862	35874064	5.35095	4.06037	3.6076	hyper
Celf2	chr2	6539699	7396198	15.4565	27.0961	15.5444	hyper		Nr4a3	chr4	48051248	48083352	3.53901	0.277894	0.759635	hyper		Celf2	chr2	6539699	7396198	15.4565	27.0961	15.5444	hyper
Cep128	chr12	90998492	91384409	3.38749	3.95146	1.36968	hyper		Nrbf2	chr10	67266689	67285281	11.6597	9.0049	9.74775	hyper		Celsr1	chr15	85898758	86033777	6.23279	9.37314	3.11883	hyper
Cep85l	chr10	53278081	53379851	1.79383	0.444978	0.985516	hyper		Nudt1	chr5	140331922	140338135	20.758	17.6526	22.8836	hyper		Cenpe	chr3	135212563	135273540	2.2997	13.5619	3.33128	hyper
Cers4	chr8	4493405	4526079	6.18054	6.62845	8.5009	hyper		Nudt14	chr12	112934733	112942118	21.5978	20.3666	44.2553	hyper		Cenpf	chr1	189640614	189688086	1.20638	11.4418	1.90551	hyper
Cetn4	chr3	37308627	37312446	1.00982	13.2172	6.72794	hyper		Nyap1	chr5	137730963	137739998	1.62039	1.94108	1.89827	hyper		Cenpo	chr12	4211672	4234294	4.56105	5.37584	4.12084	hyper
Chaf1b	chr16	93883901	93906106	18.104	16.6424	9.64837	hyper		Olfm1	chr2	28193093	28230736	0.136237	0.565729	1.58503	hyper		Cep170	chr1	176733653	176807124	2.06802	2.47696	3.06592	hyper
Chd1	chr17	15704967	15772612	12.5805	11.1654	8.24625	hyper		Orc1	chr4	108579454	108614831	2.57945	3.28396	2.7243	hyper		Cept1	chr3	106502260	106547802	14.7193	12.2299	20.602	hyper
Chd9	chr8	90828835	91054508	3.13916	1.34873	1.8318	hyper		Osbpl11	chr16	33185071	33243312	8.92276	6.25668	6.71067	hyper		Cers4	chr8	4493405	4526079	6.18054	6.62845	8.5009	hyper
Chmp1b	chr18	67205359	67207887	22.117	24.9111	27.3546	hyper		Osbpl3	chr6	50293327	50456170	1.81184	3.4376	4.27256	hyper		Cers6	chr2	68861557	69111290	1.7747	0.186009	0.753462	hyper
Chst11	chr10	82985497	83195891	2.0719	4.89376	3.12099	hyper		P2ry1	chr3	61002785	61008982	1.40979	0.63307	1.6841	hyper		Cfl2	chr12	54858819	54862877	1.99235	3.31325	5.52886	hyper
Chst15	chr7	132236255	132317155	2.4201	0.628329	1.01008	hyper		Paip2	chr18	35598667	35617185	106.318	79.6211	137.767	hyper		Cggbp1	chr16	64852085	64859491	24.2744	22.9206	23.9692	hyper
Chst2	chr9	95400926	95407270	3.2181	12.6687	1.81091	hyper		Pan3	chr5	147430580	147548501	15.9833	11.6795	11.0763	hyper		Chd1	chr17	15704967	15772612	12.5805	11.1654	8.24625	hyper
Chsy1	chr7	66109515	66173798	6.03272	18.0885	6.50649	hyper		Pcsk1	chr13	75089987	75132498	0.83255	0.07612	2.24488	hyper		Chd7	chr4	8690406	8868449	9.14015	23.7044	12.6576	hyper
Chtop	chr3	90498539	90509498	82.6832	77.9203	91.8706	hyper		Pctp	chr11	89983417	90002894	7.45454	2.99611	5.84843	hyper		Chd9	chr8	90828835	91054508	3.13916	1.34873	1.8318	hyper
Cish	chr9	107296689	107301961	12.4447	30.4523	37.6319	hyper		Pdha1	chrX	160122219	160138336	61.796	42.5628	48.9776	hyper		Chic2	chr5	75006424	75044626	53.381	35.871	44.2953	hyper
Cited2	chr10	17723228	17725674	49.8458	48.9301	71.8813	hyper		Pdia3	chr2	121413902	121438686	132.573	216.831	197.21	hyper		Chn2	chr6	54039932	54301812	4.69005	0.531007	1.47494	hyper
Clcn6	chr4	148006484	148038767	2.97324	3.99667	2.96474	hyper		Pex5	chr6	124396816	124415067	20.9908	11.5202	13.7473	hyper		Chp1	chr2	119547707	119587022	26.8834	33.6731	28.2672	hyper
Cldn10	chr14	118787871	118874525	3.28804	0.115415	1.11879	hyper		Phlda2	chr7	143501548	143502524	2.04754	0	0.015598	hyper		Chst10	chr1	38863873	38898160	8.87746	3.96716	4.36248	hyper
Clec2l	chr6	38663069	38680865	0.113282	0.53464	1.17359	hyper		Pitpnb	chr5	111330697	111388359	22.8836	28.5059	32.2497	hyper		Chst11	chr10	82985497	83195891	2.0719	4.89376	3.12099	hyper
Clic4	chr4	135213970	135272760	12.6521	31.7911	16.6492	hyper		Pkd1	chr17	24549950	24596514	7.44946	4.48488	4.83204	hyper		Chst12	chr5	140505609	140525238	16.0293	20.0151	20.0671	hyper
Cluap1	chr16	3909009	3941147	12.5185	10.987	16.9967	hyper		Pnkp	chr7	44857146	44862929	28.4811	25.4783	35.8	hyper		Chst14	chr2	118926497	118928583	1.69677	3.54793	2.51329	hyper
Cmah	chr13	24327404	24477289	14.0862	16.3425	13.9239	hyper		Pnrc2	chr4	135870926	135873846	54.5467	43.2796	78.723	hyper		Chst15	chr7	132236255	132317155	2.4201	0.628329	1.01008	hyper
Cmas	chr6	142756686	142775714	38.8946	63.3061	41.9109	hyper		Podxl	chr6	31519493	31563937	1.04277	0.063032	0.072501	hyper		Chsy1	chr7	66109515	66173798	6.03272	18.0885	6.50649	hyper
Cmc2	chr8	116888685	116921436	10.1571	15.3737	10.9941	hyper		Poli	chr18	70508680	70530321	8.75015	10.8719	5.77699	hyper		Chuk	chr19	44073334	44107477	11.1132	12.2583	14.8433	hyper
Cmss1	chr16	57302000	57606867	15.0993	7.59558	9.46217	hyper		Polr2e	chr10	80035953	80039659	120.654	42.6558	99.9809	hyper		Ciita	chr16	10480072	10527640	0.0948	0.132008	1.01395	hyper
Cmtm6	chr9	114731203	114749343	40.078	57.4321	57.3969	hyper		Polr3b	chr10	84622437	84727178	12.5773	8.38232	6.69915	hyper		Cited2	chr10	17723228	17725674	49.8458	48.9301	71.8813	hyper
Cmtm7	chr9	114756836	114781993	69.4112	47.7351	55.7762	hyper		Ppil1	chr17	29250835	29263971	65.9364	69.959	85.0212	hyper		Clasrp	chr7	19581038	19604486	22.9766	20.3928	16.6976	hyper
Cntnap1	chr11	101176117	101190720	0.238955	2.405	0.162836	hyper		Ppp6c	chr2	39196798	39226338	24.0326	21.6117	30.4229	hyper		Clcn3	chr8	60910389	60983311	8.96997	12.4991	13.9166	hyper
Coa7	chr4	108328152	108340718	3.84247	3.43682	3.62808	hyper		Prdx4	chrX	155323920	155338454	19.9011	42.2574	36.7955	hyper		Clcn5	chrX	7158412	7319358	0.495572	1.81011	1.30451	hyper
Col6a2	chr10	76595756	76623404	0.020534	1.6321	0.055543	hyper		Prkd2	chr7	16842902	16870461	58.2377	39.8701	39.9823	hyper		Cldn10	chr14	118787871	118874525	3.28804	0.115415	1.11879	hyper
Commd7	chr2	153616930	153632781	20.9366	13.5691	21.1423	hyper		Prr11	chr11	87089156	87108714	2.42937	15.8459	3.7309	hyper		Clec12a	chr6	129350244	129365303	2.10686	0.395164	8.46938	hyper
Copg1	chr6	87887940	87913594	25.9392	27.3861	21.572	hyper		Psma3	chr12	70974623	70994923	68.4205	62.4232	103.749	hyper		Clec2d	chr6	129180615	129186535	133.321	70.9909	183.725	hyper
Cops8	chr1	90603425	90613341	24.5142	24.3699	24.3733	hyper		Psmd11	chr11	80428615	80472133	36.1277	30.532	34.8946	hyper		Clec2l	chr6	38663069	38680865	0.113282	0.53464	1.17359	hyper
Coq2	chr5	100654726	100674256	20.6275	18.8728	19.7573	hyper		Ptpn11	chr5	121130533	121191397	21.1443	18.5205	14.5595	hyper		Clic4	chr4	135213970	135272760	12.6521	31.7911	16.6492	hyper
Coro1c	chr5	113842439	113908706	35.2174	53.0301	33.7817	hyper		Pycard	chr7	127991373	127993867	42.157	33.2605	56.1609	hyper		Clint1	chr11	45851964	45910625	81.6599	52.3631	60.7187	hyper
Cox4i1	chr8	120668225	120674209	592.028	511.964	756.445	hyper		Pycrl	chr15	75916463	75921560	23.824	14.1754	16.3697	hyper		Cln8	chr8	14888536	14901719	2.22569	1.0306	1.44418	hyper
Cox8a	chr19	7215158	7217616	278.68	331.14	319.348	hyper		R3hdm2	chr10	127390311	127499384	15.6812	15.2528	10.397	hyper		Clp1	chr2	84723122	84727268	24.2214	20.7073	31.6915	hyper
Cpne2	chr8	94533028	94570529	8.17416	2.98708	5.21775	hyper		Rab10os	chr12	3235791	3250374	10.6001	7.75971	10.3397	hyper		Clta	chr4	44012643	44032848	152.898	185.128	204.891	hyper
Cpsf6	chr10	117344668	117376973	15.5842	18.1408	14.9104	hyper		Rab18	chr18	6765167	6791606	18.1982	15.6631	25.893	hyper		Cmah	chr13	24327404	24477289	14.0862	16.3425	13.9239	hyper
Cpt2	chr4	107903982	107923589	4.98728	4.38615	3.11235	hyper		Rab2a	chr4	8535644	8607702	39.0868	49.9753	43.6394	hyper		Cmc2	chr8	116888685	116921436	10.1571	15.3737	10.9941	hyper
Cracr2a	chr6	127577975	127629938	4.29338	6.85956	8.33716	hyper		Rab39b	chrX	75572045	75578231	0.141614	0.72501	1.64633	hyper		Cnbd2	chr2	156312473	156375638	1.14705	1.04834	1.30313	hyper
Crispld2	chr8	119992470	120052793	0.018611	0.033311	7.53199	hyper		Rac1	chr5	143505481	143527993	89.8067	126.907	96.4703	hyper		Cnksr3	chr10	7119062	7212237	5.30024	0.423465	1.22284	hyper
Crtc3	chr7	80586632	80688877	12.9595	15.295	10.6614	hyper		Ralb	chr1	119470305	119504782	4.0773	2.4282	7.80622	hyper		Cnn3	chr3	121426541	121458205	15.5989	5.26817	10.8642	hyper
Cry2	chr2	92403647	92434069	4.76869	2.3005	2.79159	hyper		Ranbp10	chr8	105768308	105827350	19.5097	14.7137	12.945	hyper		Cnot2	chr10	116485161	116581511	27.3595	23.3704	22.2527	hyper
Csf1	chr3	107741048	107760469	0.81323	61.5398	2.16349	hyper		Rapgef6	chr11	54522845	54699286	28.7568	33.581	23.8232	hyper		Cobll1	chr2	65088339	65238626	0.729403	2.91585	0.658216	hyper
Csf2	chr11	54247270	54249899	0.164286	16.0872	24.4533	hyper		Rbm33	chr5	28317189	28419242	12.5777	13.4846	12.0009	hyper		Commd8	chr5	72157000	72168183	17.4237	19.205	24.2882	hyper
Csrnp1	chr9	119971166	119984658	21.8913	41.8767	20.3952	hyper		Rbm5	chr9	107740495	107771002	41.759	44.6195	50.533	hyper		Copb1	chr7	114215559	114254680	32.0909	31.0479	41.1665	hyper
Cst7	chr2	150570415	150578944	14.9456	21.4935	44.7954	hyper		Rbm6	chr9	107773559	107872819	18.7847	27.1633	18.821	hyper		Coq2	chr5	100654726	100674256	20.6275	18.8728	19.7573	hyper
Ctla2b	chr13	60895351	60897447	2.19751	18.3047	9.87762	hyper		Rdm1	chr11	101627949	101636081	13.489	23.9568	17.2105	hyper		Coro2a	chr4	46536937	46601929	12.0495	33.1821	13.0341	hyper
Ctla4	chr1	60909025	60915832	12.8207	80.8237	94.3442	hyper		Rexo4	chr2	26953563	26964386	21.2257	18.6042	27.6108	hyper		Coro2b	chr9	62419492	62537044	0.662364	0.34858	1.19455	hyper
Ctsd	chr7	142375916	142387870	153.273	168.503	175.227	hyper		Rfc4	chr16	23113948	23127730	19.5762	20.1578	16.5292	hyper		Cox15	chr19	43733254	43753000	7.85321	6.37433	6.63347	hyper
Cuedc1	chr11	88099146	88194140	2.55952	6.56213	3.11027	hyper		Rffl	chr11	82803819	82871210	8.0206	2.62111	5.20435	hyper		Cpm	chr10	117629500	117687352	5.77406	18.6749	6.53344	hyper
Cwc15	chr9	14500619	14510620	50.7444	85.0804	79.89	hyper		Rhog	chr7	102239123	102250118	115.675	123.377	86.2795	hyper		Cpsf2	chr12	101975974	102005993	13.1228	11.2638	13.2403	hyper
Cxcr1	chr1	74191786	74194631	0.358075	56.4386	14.2958	hyper		Rlf	chr4	121145373	121188534	4.54313	6.65228	6.52311	hyper		Cradd	chr10	95174746	95324097	3.68272	7.28349	4.74775	hyper
Cxcr2	chr1	74153994	74161246	0.134598	8.48842	3.2833	hyper		Rnf220	chr4	117271464	117496915	35.0106	27.1134	23.7409	hyper		Crbn	chr6	106778245	106800087	16.586	13.5165	22.1773	hyper
Cxcr3	chrX	101731536	101734147	24.5548	59.5837	6.55988	hyper		Rnft1	chr11	86484657	86499007	4.41301	4.37053	10.4171	hyper		Creb1	chr1	64532804	64604548	11.7982	7.72383	9.13475	hyper
Cxcr6	chr9	123806477	123811754	15.9336	144.791	116.503	hyper		Romo1	chr2	156144153	156145794	101.096	63.9594	120.496	hyper		Creb3l2	chr6	37331021	37442148	1.73399	1.65319	1.89963	hyper
Cyb5a	chr18	84851414	84879863	113.153	130.882	309.291	hyper		Rpl19	chr11	98026710	98030493	2106.2	1729.28	2578.83	hyper		Crem	chr18	3266354	3337589	3.68876	14.679	15.2845	hyper
Cyb5d1	chr11	69393612	69395346	9.52183	12.3537	13.9302	hyper		Rpl27	chr11	101442245	101445596	2097.75	1746.73	2678.38	hyper		Cript	chr17	87025561	87035808	25.6755	25.0708	39.1466	hyper
Cycs	chr6	50562563	50566474	41.8976	53.1374	42.5356	hyper		Rps28	chr17	33823037	33824498	1988.47	1147.51	1720.45	hyper		Cse1l	chr2	166906096	166946389	23.0975	16.5421	17.2636	hyper
Cyp11a1	chr9	58015017	58027023	0.532979	12.1737	15.4962	hyper		S100a9	chr3	90692630	90695721	0.823726	8.27344	1692.96	hyper		Csf1r	chr18	61105572	61131139	1.46147	0.081571	1.45175	hyper
Cysltr1	chrX	106576509	106603679	0.131686	9.28682	22.1518	hyper		Satb1	chr17	51736187	51833290	65.7401	175.721	103.292	hyper		Csf2ra	chr19	61224402	61228418	9.27821	4.92021	11.1245	hyper
Cysltr2	chr14	73029128	73049114	1.34989	12.5253	6.89893	hyper		Sbno1	chr5	124368702	124425914	10.7766	10.003	11.8885	hyper		Csf3r	chr4	126024659	126044975	0.32652	0.011173	1.00721	hyper
Cyth1	chr11	118164166	118248592	64.0096	60.9309	63.0648	hyper		Scand1	chr2	156311846	156312704	142.456	121.509	105.208	hyper		Csnk1g3	chr18	53862113	53955684	7.2629	7.12118	8.44802	hyper
D16Ertd472e	chr16	78540336	78576688	9.38531	16.6289	13.2918	hyper		Scyl1	chr19	5758427	5771401	21.1679	17.8588	17.5028	hyper		Ctdp1	chr18	80407959	80469667	14.9846	14.7688	10.5099	hyper
Dap	chr15	31224385	31274338	42.6695	162.526	61.9731	hyper		Set	chr2	30061996	30072577	165.181	106.87	114.188	hyper		Ctla4	chr1	60909025	60915832	12.8207	80.8237	94.3442	hyper
Dapk2	chr9	66158226	66272242	2.12998	9.39236	0.821344	hyper		Setmar	chr6	108065045	108077127	2.2403	1.24939	2.39646	hyper		Ctsc	chr7	88278093	88310875	19.2402	22.6103	26.6993	hyper
Dapp1	chr3	137931006	137981549	12.5218	10.8005	9.65686	hyper		Shcbp1	chr8	4735980	4779534	6.10576	16.6541	8.93384	hyper		Ctsh	chr9	90054267	90076095	2.31669	0.070209	7.51111	hyper
Dclk2	chr3	86786150	86920884	1.09359	1.21371	0.800431	hyper		Slc25a17	chr15	81318921	81360765	21.2425	20.4341	32.6775	hyper		Ctso	chr3	81932616	81956725	8.90072	5.57425	9.1203	hyper
Dctn6	chr8	34090421	34108712	46.7132	41.2474	51.3589	hyper		Slc25a33	chr4	149744036	149774267	4.28324	1.02068	4.86521	hyper		Ctsz	chr2	174427494	174438992	48.7744	59.9645	60.1288	hyper
Dcun1d1	chr3	35892105	35932966	10.5589	7.60706	12.4398	hyper		Smarca4	chr9	21616169	21704230	27.11	28.7593	17.4558	hyper		Cxcl5	chr5	90759298	90761625	0.006669	0.122741	1.88084	hyper
Dcun1d3	chr7	119853163	119895745	2.4439	17.702	2.38026	hyper		Snord12	chr2	167065293	167065358	6.66872	6.94747	13.0273	hyper		Cxcr4	chr1	128588199	128592299	56.5006	26.1988	41.1402	hyper
Ddost	chr4	138304738	138312611	81.2661	71.9014	83.0232	hyper		Snrnp70	chr7	45376454	45395742	112.437	104.42	122.399	hyper		Cxcr5	chr9	44511787	44526421	6.32248	0.198831	1.31625	hyper
Ddx18	chr1	121553835	121567980	36.9671	22.7639	29.2341	hyper		Snrpf	chr10	93583029	93589658	161.459	133.991	104.708	hyper		Cxxc5	chr18	35829818	35861688	3.19497	0.354338	1.05018	hyper
Ddx19a	chr8	110974991	110997823	35.7618	28.2312	39.6234	hyper		Sp3	chr2	72936432	72980446	34.4913	30.0963	33.3825	hyper		Cyb5r4	chr9	87022029	87077774	23.4597	28.7099	28.9535	hyper
Ddx21	chr10	62580247	62602298	62.7283	42.526	39.2908	hyper		Spata5	chr3	37420280	37579095	6.42577	8.56503	6.6287	hyper		Cyba	chr8	122424771	122432940	303.477	384.173	645.733	hyper
Dennd2d	chr3	106482431	106503030	24.5883	23.1627	23.5014	hyper		Spdl1	chr11	34809185	34833641	3.00202	10.0876	3.52145	hyper		Cybb	chrX	9435254	9469324	1.81013	0.385089	13.4998	hyper
Dennd4c	chr4	86748555	86850602	4.627	7.41125	3.87115	hyper		Spin2c	chrX	153832293	153834240	1.77889	1.14953	0.480219	hyper		Cyfip1	chr7	55842071	55932633	3.26851	3.14871	4.33465	hyper
Depdc1b	chr13	108316337	108389557	3.07781	13.6819	2.93286	hyper		Spred1	chr2	117121071	117182277	2.72307	1.46398	1.82623	hyper		Cyfip2	chr11	46193849	46312859	38.5477	63.4022	43.6793	hyper
Dera	chr6	137754577	137837872	32.0129	28.748	31.7603	hyper		Srsf6	chr2	162931508	162937120	60.9016	54.5486	82.2301	hyper		Cysltr1	chrX	106576509	106603679	0.131686	9.28682	22.1518	hyper
Dgat1	chr15	76502015	76511818	7.08733	83.1201	71.258	hyper		Ss18l1	chr2	180042483	180070201	1.74951	0.947389	1.63192	hyper		D130040H23Rik	chr8	69271080	69303375	0.99772	0.48628	1.3814	hyper
Dgke	chr11	89037582	89060748	3.67789	2.12977	2.96222	hyper		St13	chr15	81365044	81399694	80.0911	40.6668	66.6954	hyper		D1Ertd622e	chr1	97643902	97662018	12.654	9.47103	17.6423	hyper
Dgkh	chr14	78569609	78725089	0.961287	2.05708	0.32278	hyper		Stk11	chr10	80115803	80130685	52.0329	46.9626	41.9234	hyper		Dab2	chr15	6299789	6440709	0.008981	0.054535	13.908	hyper
Dhcr7	chr7	143823167	143848410	12.1676	16.3183	5.95537	hyper		Stk25	chr1	93620751	93635727	24.1925	16.0201	21.7598	hyper		Daglb	chr5	143464493	143504442	3.0599	0.76811	2.02924	hyper
Dhx34	chr7	16197221	16222032	7.23432	5.42645	4.00725	hyper		Sumo1	chr1	59639434	59670834	75.2935	72.3113	122.784	hyper		Dap	chr15	31224385	31274338	42.6695	162.526	61.9731	hyper
Dhx35	chr2	158794807	158858220	7.13807	5.96062	5.73642	hyper		Syf2	chr4	134930980	134937537	72.0766	59.177	72.961	hyper		Dapp1	chr3	137931006	137981549	12.5218	10.8005	9.65686	hyper
Dhx40	chr11	86768849	86807660	10.0144	10.1268	18.8936	hyper		Taok1	chr11	77529162	77607815	4.26803	3.62693	3.42233	hyper		Dcaf12	chr4	41291300	41314901	16.7541	17.3257	16.2561	hyper
Dip2a	chr10	76263049	76345291	1.10069	1.51096	1.74193	hyper		Tardbp	chr4	148612382	148626996	26.6962	25.5045	37.1684	hyper		Dclre1c	chr2	3424131	3461116	3.23893	2.80564	4.01822	hyper
Disp1	chr1	183086264	183221529	3.04745	8.60672	3.13532	hyper		Tax1bp1	chr6	52713729	52766779	37.2897	62.6874	52.9339	hyper		Ddi2	chr4	141683563	141723419	18.661	15.6482	14.283	hyper
Dleu2	chr14	61602836	61682373	1.93304	1.10752	0.829181	hyper		Tbc1d14	chr5	36490604	36586226	16.5702	26.4889	19.7036	hyper		Ddias	chr7	92857527	92874232	1.65048	3.77676	3.21391	hyper
Dlg4	chr11	70018605	70045531	16.0315	16.4147	12.869	hyper		Tbc1d16	chr11	119143043	119228499	2.50257	1.00134	2.2733	hyper		Ddx54	chr5	120613130	120628592	51.7874	33.7212	26.0726	hyper
Dnaja2	chr8	85537640	85555271	47.5902	54.0234	43.6789	hyper		Tcf19	chr17	35512735	35516824	11.7085	41.8766	18.0729	hyper		Ddx58	chr4	40203777	40239825	11.5414	16.9533	8.25577	hyper
Dnajb5	chr4	42953094	42958732	6.74958	6.1467	4.87987	hyper		Tcf25	chr8	123373711	123404174	68.799	76.6045	77.2676	hyper		Ddx6	chr9	44604892	44640731	63.0306	48.1803	55.1975	hyper
Dnajc27	chr12	4082574	4110612	2.99563	1.62598	2.35419	hyper		Tesc	chr5	118027824	118061870	57.8656	52.3208	130.983	hyper		Dennd1a	chr2	37798990	38287384	6.01402	3.89033	3.33548	hyper
Dnajc5	chr2	181520485	181552880	31.4961	36.0711	30.3016	hyper		Tgfbr1	chr4	47353305	47414924	4.76534	3.04059	4.61703	hyper		Dennd3	chr15	73512560	73572242	1.27779	0.265013	0.692051	hyper
Dnase1l2	chr17	24440768	24443101	1.76485	1.17526	2.04999	hyper		Thrap3	chr4	126164083	126202710	74.2474	63.4096	52.7332	hyper		Dennd4a	chr9	64811011	64919667	2.53472	10.6439	2.25149	hyper
Dnm1	chr2	32308471	32353329	0.009945	1.6004	0.169453	hyper		Timm13	chr10	80899450	80900969	92.0658	64.4694	84.6381	hyper		Dennd5a	chr7	109893781	109960422	7.12439	33.4046	13.7187	hyper
Dnmt1	chr9	20907206	20959888	38.7275	59.3524	21.7236	hyper		Tinf2	chr14	55679080	55681817	19.8705	17.2745	18.6143	hyper		Depdc5	chr5	32863721	32994233	2.98335	3.44135	2.36885	hyper
Dnmt3a	chr12	3806980	3914443	8.33256	7.17783	3.95919	hyper		Tm7sf2	chr19	6062821	6067850	4.05449	4.4824	4.73717	hyper		Derl1	chr15	57869502	57892418	33.5495	29.7557	35.6673	hyper
Dock10	chr1	80501068	80758553	23.21	22.1682	14.7701	hyper		Tmem11	chr11	60864452	60879038	37.7905	30.0214	38.8196	hyper		Dgkh	chr14	78569609	78725089	0.961287	2.05708	0.32278	hyper
Dock5	chr14	67751928	67933572	1.25493	1.84063	1.03529	hyper		Tmem115	chr9	107533945	107538656	13.4179	11.6563	9.63416	hyper		Dgkz	chr2	91932822	91963563	142.324	80.5082	66.7392	hyper
Dock9	chr14	121542039	121797734	1.90165	6.29095	2.97521	hyper		Tmem260	chr14	48446352	48515159	4.79943	5.71335	4.60741	hyper		Dguok	chr6	83480214	83506969	28.24	18.3311	32.3965	hyper
Dohh	chr10	81384428	81388352	46.2602	28.5289	32.9209	hyper		Tmem265	chr7	127561223	127565270	4.38825	4.94668	3.28348	hyper		Dhfr	chr13	92354783	92389053	3.8564	4.53564	4.17137	hyper
Dok1	chr6	83030936	83033471	20.5038	22.4921	22.0886	hyper		Tnfaip1	chr11	78522850	78536260	3.62518	4.09286	3.38309	hyper		Dhrs3	chr4	144892827	144927645	2.98031	0.490899	3.63897	hyper
Dok2	chr14	70774381	70778494	55.3753	73.86	60.5862	hyper		Tnfrsf14	chr4	154922210	154928077	24.3902	29.3757	38.1297	hyper		Dhx40	chr11	86768849	86807660	10.0144	10.1268	18.8936	hyper
Dpy19l3	chr7	35685500	35754454	2.49703	2.40769	4.34113	hyper		Tnip1	chr11	54910787	54962940	38.191	36.1008	40.8215	hyper		Dicer1	chr12	104687742	104751952	6.83589	5.17653	6.09061	hyper
Dst	chr1	33908225	34308662	0.271819	2.96236	2.02638	hyper		Tnrc6b	chr15	80711313	80941086	7.23817	4.41913	4.53755	hyper		Dip2b	chr15	100038664	100219473	6.48123	6.03451	3.64519	hyper
Dusp11	chr6	85942269	85961667	23.335	25.5668	24.1591	hyper		Tnrc6c	chr11	117654289	117763441	12.9337	8.45385	7.38416	hyper		Dlg1	chr16	31663443	31873356	13.5595	10.788	10.2191	hyper
Dynlt1f	chr17	6646606	6655939	9.15457	7.44515	11.9699	hyper		Tomm20	chr8	126930664	126945921	39.6465	36.3167	58.4347	hyper		Dmtf1	chr5	9118868	9161776	11.6483	9.37046	13.8609	hyper
Dynlt1f	chr17	6601671	6607899	3.76318	3.97021	5.2583	hyper		Trappc5	chr8	3676477	3680921	19.7993	18.5123	21.3816	hyper		Dnajb12	chr10	59879591	59898016	13.3822	15.5002	12.4284	hyper
Dyrk2	chr10	118859349	118868903	51.9183	110.826	38.1499	hyper		Trappc9	chr15	72589620	73061204	8.54716	8.001	5.6184	hyper		Dnajb2	chr1	75236423	75245692	7.74041	3.90802	6.67436	hyper
Dyrk3	chr1	131128441	131138234	6.02808	2.45979	3.33296	hyper		Treml2	chr17	48300038	48312534	20.859	55.941	37.452	hyper		Dnajc1	chr2	18206333	18392830	6.7114	6.86244	7.34953	hyper
Eci1	chr17	24426683	24439316	27.8266	7.77377	14.7275	hyper		Trib3	chr2	152337425	152344060	1.71923	4.95006	5.92406	hyper		Dnajc15	chr14	77826217	77874917	44.8287	172.979	53.7282	hyper
Edem1	chr6	108828641	108859356	24.5291	42.7954	28.6863	hyper		Trmt112	chr19	6909698	6911026	103.266	76.9611	83.5879	hyper		Dnajc7	chr11	100582836	100620168	62.6726	63.8341	52.1621	hyper
Eea1	chr10	95940663	96045518	2.26802	1.67248	2.22685	hyper		Trp53inp1	chr4	11156441	11174377	27.4192	44.9861	39.5909	hyper		Dnajc9	chr14	20384638	20388910	75.6237	80.7992	78.0711	hyper
Eefsec	chr6	88257334	88446539	18.5042	27.1393	10.9279	hyper		Tsg101	chr7	46889027	46919930	19.8333	16.8626	21.1982	hyper		Dock11	chrX	35888832	36076562	18.1774	19.0406	12.5071	hyper
Efcab11	chr12	99717531	99883442	0.515204	2.70279	0.974866	hyper		Tspo	chr15	83563573	83574203	254.312	248.234	476.363	hyper		Dock8	chr19	24999529	25202432	26.2631	21.2647	16.3625	hyper
Efhd2	chr4	141858142	141874920	63.5212	77.3588	66.4298	hyper		Ttc13	chr8	124671327	124721975	22.3066	15.707	19.6876	hyper		Dok1	chr6	83030936	83033471	20.5038	22.4921	22.0886	hyper
Egln3	chr12	54178981	54203874	2.46633	100.019	49.0728	hyper		Ttll12	chr15	83575094	83595157	19.3022	13.1882	13.3156	hyper		Dok3	chr13	55523235	55528538	3.05688	0.402459	5.65471	hyper
Eif4e3	chr6	99625137	99666771	8.79294	50.0348	26.3326	hyper		Ube2f	chr1	91250319	91286025	17.9481	42.5336	32.4771	hyper		Dph5	chr3	115888183	115929323	12.6639	10.1582	17.1696	hyper
Elk4	chr1	132007605	132025684	14.2481	10.8164	8.31781	hyper		Ube2h	chr6	30211290	30304539	40.13	81.8807	40.004	hyper		Dph6	chr2	114516418	114654928	5.2215	3.71773	5.52037	hyper
Ell	chr8	70539675	70592858	11.5202	11.253	10.8631	hyper		Ube2l3	chr16	17152015	17201492	45.7725	63.0807	49.7525	hyper		Dpp4	chr2	62330073	62412231	13.0571	19.6087	35.5958	hyper
Elmo2	chr2	165288031	165326479	10.2112	28.6646	11.1991	hyper		Ube2v1	chr2	167607639	167632005	65.8715	70.7163	47.4262	hyper		Dpy19l4	chr4	11265079	11322131	3.39343	2.67345	4.65906	hyper
Elovl5	chr9	77917365	77984519	42.9001	196.269	35.3578	hyper		Ube4a	chr9	44923127	44965600	10.6063	11.5462	9.12307	hyper		Dse	chr10	34151393	34207551	2.66635	2.2359	2.25127	hyper
Emb	chr13	117220573	117274415	65.8919	126.047	276.143	hyper		Ubl5	chr9	20643318	20646789	79.5846	120.687	108.442	hyper		Dst	chr1	33908225	34308662	0.271819	2.96236	2.02638	hyper
Emilin2	chr17	71252176	71310965	8.06202	3.84601	8.167	hyper		Ung	chr5	114130435	114139321	25.0117	11.8312	13.0262	hyper		Dtwd2	chr18	49696145	49755601	2.0543	1.10784	1.4793	hyper
Enah	chr1	181896386	182019980	0.020276	2.12745	1.26344	hyper		Usp14	chr18	9993615	10030149	9.19051	8.20378	9.71011	hyper		Dtx1	chr5	120680264	120711669	88.3354	0.416731	1.07238	hyper
Enpp4	chr17	44096310	44105808	4.19027	11.4759	2.19303	hyper		Usp19	chr9	108490676	108502337	45.3577	37.6045	31.1454	hyper		Dtx2	chr5	135994800	136032881	10.8993	7.47749	6.28687	hyper
Entpd1	chr19	40659794	40741602	1.34711	12.3284	1.12061	hyper		Usp40	chr1	87945121	88008551	1.86486	1.06991	2.00846	hyper		Dusp1	chr17	26505591	26508472	35.2659	32.9146	8.2694	hyper
Ep300	chr15	81586214	81652077	11.7916	21.6479	10.4292	hyper		Vcl	chr14	20929433	21033673	4.68688	2.35128	3.73465	hyper		Dusp10	chr1	184034461	184075636	10.9488	4.9197	6.86431	hyper
Epcam	chr17	87635979	87651127	1.64542	0.198442	0.754065	hyper		Vhl	chr6	113624021	113631633	8.10653	9.94111	10.8156	hyper		Dusp22	chr13	30660059	30711232	1.04061	6.19989	4.60817	hyper
Eps8	chr6	137477245	137649285	0.060363	7.68645	3.27588	hyper		Vps54	chr11	21239032	21321133	10.2186	21.9415	19.8714	hyper		Dusp4	chr8	34807610	34819894	3.8645	7.17197	5.44065	hyper
Epsti1	chr14	77904239	78002656	45.3135	160.33	21.8405	hyper		Wbp2	chr11	116078573	116086964	44.019	55.4456	35.5023	hyper		Dusp6	chr10	99263231	99267489	11.7121	17.22	5.46571	hyper
Erbb3	chr10	128569368	128589501	1.43995	1.50194	1.28472	hyper		Wdr43	chr17	71616215	71659031	32.7632	22.4144	26.8874	hyper		Dynlt3	chrX	9654270	9662983	9.19162	3.75154	11.3444	hyper
Erg	chr16	95359169	95586593	1.76165	0.06334	0.504867	hyper		Wdr70	chr15	7873055	8099209	9.06307	6.57516	6.67318	hyper		Dyrk1a	chr16	94570206	94695519	18.3273	14.6194	11.055	hyper
Ergic1	chr17	26561512	26656933	16.5979	12.9674	9.35966	hyper		Wipf1	chr2	73429610	73529487	62.4071	96.1378	44.1006	hyper		E130307A14Rik	chr10	39621411	39732007	3.76339	1.86476	2.94793	hyper
Etv6	chr6	134035700	134270147	6.1587	18.3148	11.3592	hyper		Wipf2	chr11	98863598	98905578	6.9959	5.4246	4.1282	hyper		E2f1	chr2	154559400	154569892	7.1961	11.1621	6.50471	hyper
Eva1b	chr4	126148003	126149874	19.1618	26.2442	19.2699	hyper		Wipi1	chr11	109573521	109611389	1.67217	0.959491	1.47727	hyper		Edem1	chr6	108828641	108859356	24.5291	42.7954	28.6863	hyper
Exoc6	chr19	37550418	37683249	16.7368	22.7325	20.9748	hyper		Wiz	chr17	32354050	32389439	12.5796	14.8583	7.61678	hyper		Eef2k	chr7	120842831	120907219	5.12032	1.08259	2.27497	hyper
Exog	chr9	119444923	119465518	3.13831	1.86452	2.21139	hyper		Xpa	chr4	46175222	46196311	18.1647	28.8885	31.0454	hyper		Efcab11	chr12	99717531	99883442	0.515204	2.70279	0.974866	hyper
Eya2	chr2	165595028	165771727	7.26958	5.65621	6.91933	hyper		Yes1	chr5	32611171	32687066	0.164072	1.27999	1.50174	hyper		Egr3	chr14	70077445	70082613	6.30276	0.781441	1.2984	hyper
Ezr	chr17	6738131	6782780	116.948	135.713	91.0392	hyper		Zbed4	chr15	88751711	88784516	6.61993	4.32372	4.23564	hyper		Ehd4	chr2	120089487	120154575	6.26576	5.3672	8.84034	hyper
F2r	chr13	95601789	95618433	12.0863	42.4843	14.5501	hyper		Zbtb1	chr12	76370266	76388747	14.903	9.75411	14.0555	hyper		Ehmt1	chr2	24790769	24919609	14.563	9.45779	10.5781	hyper
F2rl1	chr13	95511730	95525240	14.4455	17.3941	8.9641	hyper		Zcchc8	chr5	123698302	123721044	14.389	16.2592	12.3793	hyper		Eif2a	chr3	58525821	58557501	25.1683	26.8577	24.7401	hyper
F2rl2	chr13	95696920	95702768	0.617305	9.76915	4.53552	hyper		Zer1	chr2	30097283	30124611	14.646	12.2756	11.1516	hyper		Eif2d	chr1	131153207	131173471	20.4477	18.7541	18.4358	hyper
F830016B08Rik	chr18	60293380	60303016	0.009044	1.19387	0.030937	hyper		Zfand3	chr17	30005087	30210020	21.6994	23.6997	15.7509	hyper		Eif3h	chr15	51786563	51865461	399.768	420.591	559.872	hyper
Fabp5	chr3	10012585	10016610	16.8599	33.7545	265.31	hyper		Zfp322a	chr13	23353103	23369208	3.8491	1.73026	5.53869	hyper		Eif3m	chr2	104999657	105017027	122.174	118.666	171.492	hyper
Fads2	chr19	10064164	10101503	7.83238	29.4103	6.07456	hyper		Zfp36l2	chr17	84183928	84187947	295.62	139.911	94.8354	hyper		Eldr	chr11	16934709	16951282	0.535511	1.13045	0.829231	hyper
Fam102a	chr2	32535359	32569750	63.1909	147.431	72.3598	hyper		Zfp523	chr17	28177418	28205886	5.31165	6.95412	6.87176	hyper		Elk1	chrX	20933395	20950608	3.80082	3.54498	4.44555	hyper
Fam107b	chr2	3713458	3782134	83.4357	183.954	109.517	hyper		Zfp60	chr7	27731409	27751689	3.02598	1.96226	3.76487	hyper		Ell2	chr13	75707484	75772358	3.7468	2.06046	4.95108	hyper
Fam129b	chr2	32876134	32925253	5.05761	2.59507	5.16589	hyper		Zfp692	chr11	58307069	58314613	9.2341	4.33353	7.82744	hyper		Elmo1	chr13	20090507	20608356	15.0215	19.1788	11.5152	hyper
Fam133b	chr5	3543833	3570546	10.3075	11.97	23.5916	hyper		Zmiz2	chr11	6395125	6406162	46.6194	52.642	43.8366	hyper		Elmo2	chr2	165288031	165326479	10.2112	28.6646	11.1991	hyper
Fam136a	chr6	86365683	86370058	20.5424	11.1564	15.3288	hyper		Zmynd19	chr2	24949802	24959413	35.3618	22.171	20.579	hyper		Elmsan1	chr12	84149174	84218881	9.76758	10.1937	6.6638	hyper
Fam169b	chr7	68273839	68363092	23.4374	39.689	46.0643	hyper		Znrf1	chr8	111536640	111626030	54.9189	31.3664	61.4499	hyper		Elof1	chr9	22112989	22114169	39.3375	43.4563	56.9826	hyper
Fam193a	chr5	34369933	34486458	8.44308	6.97577	5.85015	hyper		Zzef1	chr11	72796226	72927120	8.34499	6.35766	5.53532	hyper		Elovl5	chr9	77917365	77984519	42.9001	196.269	35.3578	hyper
Fam20a	chr11	109672926	109722256	0.315091	17.1694	5.12365	hyper		Zzz3	chr3	152396003	152462826	7.63643	4.79629	6.1769	hyper		Emc3	chr6	113514887	113531638	26.2142	27.7985	34.7971	hyper
Fam3c	chr6	22306522	22356081	28.6408	19.5879	30.0211	hyper		0610009L18Rik	chr11	120348678	120351190	2.86951	2.16646	4.48572	hypo		Eml4	chr17	83350931	83480359	10.0928	10.2867	8.57792	hyper
Fam49b	chr15	63929094	64060448	36.0945	47.6606	52.3472	hyper		1110059E24Rik	chr19	21597313	21652791	8.39514	25.0467	23.691	hypo		Entpd1	chr19	40659794	40741602	1.34711	12.3284	1.12061	hyper
Fam53b	chr7	132712084	132813196	15.5867	12.9652	9.33186	hyper		1600020E01Rik	chr6	86527330	86564449	6.48996	6.68923	14.2806	hypo		Entpd5	chr12	84373876	84409029	14.1749	10.8413	14.9969	hyper
Fam76b	chr9	13827727	13846522	10.9872	13.1562	16.0414	hyper		1700021F05Rik	chr10	43525121	43540994	10.2269	4.93491	9.00496	hypo		Epas1	chr17	86753864	86833410	1.52031	0.565969	0.323783	hyper
Fance	chr17	28313530	28326574	16.6867	12.0794	11.5998	hyper		1700025G04Rik	chr1	151884524	152090320	1.60371	12.433	1.75013	hypo		Epc2	chr2	49451486	49551609	11.8953	8.71654	9.54581	hyper
Fasl	chr1	161780692	161788495	3.22051	12.5676	0.659769	hyper		1810013L24Rik	chr16	8830100	8858924	14.2855	8.94031	11.8393	hypo		Epn1	chr7	5080235	5098178	62.4518	61.1866	40.7046	hyper
Fbxl18	chr5	142871789	142895238	1.92677	3.08212	2.20116	hyper		2510009E07Rik	chr16	21649045	21694665	0.80044	1.07846	0.290367	hypo		Erg	chr16	95359169	95586593	1.76165	0.06334	0.504867	hyper
Fbxo28	chr1	182313102	182341606	7.60492	7.72966	7.08811	hyper		2700097O09Rik	chr12	55045661	55080110	2.8146	1.14816	2.29751	hypo		Ergic1	chr17	26561512	26656933	16.5979	12.9674	9.35966	hyper
Fbxo33	chr12	59200655	59219483	14.1693	12.1116	15.0186	hyper		2810001G20Rik	chr11	64079484	64083259	17.1482	15.4555	46.0199	hypo		Erlin1	chr19	44034943	44069785	5.55944	1.76087	3.02881	hyper
Fbxw7	chr3	84815577	84979198	3.76535	4.99949	4.1932	hyper		2810429I04Rik	chr13	3478303	3492398	0.118683	2.15728	0.835797	hypo		Ero1lb	chr13	12565883	12609528	2.43517	3.25191	2.33208	hyper
Fdx1	chr9	51943025	51963602	11.5978	9.8366	19.8581	hyper		3110009E18Rik	chr1	120121187	120188189	8.79959	5.89543	8.19464	hypo		Ets1	chr9	32696042	32757820	250.414	178.243	191.866	hyper
Fes	chr7	80377758	80387946	2.6233	32.9042	8.60795	hyper		4833419F23Rik	chr18	4353547	4368945	0.205292	6.85871	2.16748	hypo		Ets2	chr16	95702407	95721049	9.21772	5.11623	2.39399	hyper
Ffar2	chr7	30818357	30823775	0.54857	30.9025	5.29778	hyper		4921525O09Rik	chr13	52096741	52124160	0.273009	1.20807	0.067007	hypo		Etv3	chr3	87525578	87540158	17.794	14.0163	12.986	hyper
Fggy	chr4	95557507	95926939	0.620694	9.65194	1.81353	hyper		4930453N24Rik	chr16	64766105	64770939	24.9354	43.5409	23.6323	hypo		Etv5	chr16	22381313	22439570	1.68923	9.7511	0.560493	hyper
Fgl2	chr5	21372673	21378386	2.51394	29.1448	16.0791	hyper		4930581F22Rik	chr9	35116728	35130922	1.58839	2.87736	3.05387	hypo		Etv6	chr6	134035700	134270147	6.1587	18.3148	11.3592	hyper
Fhl2	chr1	43123071	43196761	0.631345	1.57399	0.515949	hyper		4931440P22Rik	chr3	65527485	65529414	0.679353	0.970804	1.28682	hypo		Exoc6	chr19	37550418	37683249	16.7368	22.7325	20.9748	hyper
Ficd	chr5	113735782	113740607	2.03945	1.98708	1.46014	hyper		4932438A13Rik	chr3	36863106	37053033	11.2489	9.16498	7.56314	hypo		Ext1	chr15	53068261	53346183	9.71747	1.84085	7.55612	hyper
Fkbp1a	chr2	151542483	151561691	86.2966	212.207	171.182	hyper		5430427O19Rik	chrX	85870273	85891499	0.373246	1.08741	0.522782	hypo		Extl3	chr14	65052059	65098106	12.0734	7.19058	6.13662	hyper
Fkbp4	chr6	128430107	128438631	124.418	45.4894	48.9687	hyper		5730455P16Rik	chr11	80360492	80378015	2.71165	3.67238	3.81421	hypo		Ezr	chr17	6738131	6782780	116.948	135.713	91.0392	hyper
Fkbp5	chr17	28398753	28486149	19.8355	26.0709	12.4803	hyper		5830428M24Rik	chr12	69464787	69475550	2.23563	6.4559	6.61948	hypo		F630028O10Rik	chrX	96239926	96243642	0.13541	0.030506	2.84863	hyper
Fkbp8	chr8	70527743	70535328	145.003	168.96	171.086	hyper		5830432E09Rik	chr7	135648457	135652314	2.92022	1.90792	3.63896	hypo		Fam107b	chr2	3713458	3782134	83.4357	183.954	109.517	hyper
Fndc3a	chr14	72537953	72710003	5.06291	12.5329	7.03393	hyper		9930111J21Rik2	chr11	48965817	49051242	9.90435	15.1397	13.9496	hypo		Fam111a	chr19	12573525	12589696	15.11	18.0508	14.066	hyper
Fndc9	chr11	46235557	46239871	0.902593	2.60934	1.78699	hyper		a	chr2	155013570	155051012	0.087723	31.0232	1.48523	hypo		Fam117a	chr11	95337018	95381872	55.0897	25.5372	23.1972	hyper
Fntb	chr12	76837467	76921412	9.96996	12.8815	5.74761	hyper		A630001G21Rik	chr1	85717083	85736606	6.97994	7.55162	10.5828	hypo		Fam174a	chr1	95313628	95335284	9.08237	7.68585	15.1146	hyper
Fosl2	chr5	32136472	32157839	1.27869	11.7138	5.21259	hyper		A930006K02Rik	chr16	91465104	91470123	2.50873	1.75992	2.67794	hypo		Fam204a	chr19	60198586	60226697	8.76077	9.53834	9.88285	hyper
Foxj1	chr11	116330704	116335354	0.072241	1.92877	0.096463	hyper		Aagab	chr9	63602655	63641889	13.7046	50.087	17.1206	hypo		Fam3c	chr6	22306522	22356081	28.6408	19.5879	30.0211	hyper
Foxk1	chr5	142401497	142462015	17.7572	19.5108	9.82017	hyper		Abca1	chr4	53030789	53159895	2.18219	1.04578	0.484257	hypo		Fam43a	chr16	30599723	30602797	1.08431	0.256526	1.73624	hyper
Foxn2	chr17	88440712	88490533	10.1635	7.29106	6.58519	hyper		Abcc4	chr14	118482692	118706219	5.3987	3.90995	3.85526	hypo		Fam49b	chr15	63929094	64060448	36.0945	47.6606	52.3472	hyper
Foxp1	chr6	98925342	99435345	20.2532	23.0262	9.49552	hyper		Abcg3	chr5	104935057	104982717	5.16864	4.74032	3.72544	hypo		Fam53b	chr7	132712084	132813196	15.5867	12.9652	9.33186	hyper
Foxq1	chr13	31558170	31560974	0.016392	0.172917	3.29547	hyper		Abhd12	chr2	150832515	150904731	18.6856	18.33	21.2941	hypo		Fam76b	chr9	13827727	13846522	10.9872	13.1562	16.0414	hyper
Frmd4b	chr6	97286867	97617657	0.781059	3.50993	2.55113	hyper		Abi2	chr1	60409619	60481163	1.59674	2.29025	1.5629	hypo		Fam98a	chr17	75537086	75551946	13.3441	8.36452	11.7739	hyper
Fto	chr8	91313525	91668433	13.9158	11.3602	9.03312	hyper		Ablim1	chr19	57033264	57216032	93.0248	97.7928	73.9243	hypo		Fancl	chr11	26387084	26471883	4.98238	4.86369	6.67642	hyper
Furin	chr7	80389194	80405431	16.5623	521.224	89.566	hyper		Abr	chr11	76416732	76577739	12.2265	16.0127	17.7828	hypo		Farsb	chr1	78417958	78488897	21.8679	15.7979	17.743	hyper
Fut8	chr12	77238104	77475996	10.4647	10.7112	10.0468	hyper		Abtb2	chr2	103566310	103718423	21.0138	23.5342	17.3154	hypo		Fasl	chr1	161780692	161788495	3.22051	12.5676	0.659769	hyper
Fv1	chr4	147868979	147870358	3.98036	2.1133	3.93031	hyper		Acap2	chr16	31092413	31201238	9.33634	8.40181	8.65512	hypo		Fbxl4	chr4	22357543	22434091	2.87371	1.67662	3.64974	hyper
Fyb	chr15	6579847	6665608	68.8233	71.0815	70.34	hyper		Acsl4	chrX	142317993	142390535	8.6468	22.3767	17.16	hypo		Fbxo11	chr17	87990859	88065285	11.6285	9.22452	11.0194	hyper
Fyn	chr10	39369799	39565374	106.785	163.783	54.0213	hyper		Actb	chr5	142903116	142906724	1297.22	1785.95	1209.19	hypo		Fbxo4	chr15	3963564	3979573	3.11879	2.88889	4.66347	hyper
Gab3	chrX	74988545	75084905	1.69585	7.10281	2.78711	hyper		Actn1	chr12	80167542	80260371	93.4498	30.0798	50.3859	hypo		Fbxo48	chr11	16951410	16954772	0.649105	2.58724	1.07937	hyper
Gabarapl2	chr8	111940703	111952915	45.1991	55.5716	79.1288	hyper		Actr3	chr1	125392905	125435727	262.188	284.854	296.149	hypo		Fbxw11	chr11	32642555	32746814	14.5279	13.4187	14.4352	hyper
Gadd45g	chr13	51846675	51848474	5.494	300.705	79.6039	hyper		Adam17	chr12	21323509	21373632	11.9877	13.451	10.6772	hypo		Fbxw7	chr3	84815577	84979198	3.76535	4.99949	4.1932	hyper
Galc	chr12	98202300	98259459	1.42066	0.472177	1.83877	hyper		Adam19	chr11	46054502	46147347	13.383	31.4799	12.065	hypo		Fcgr2b	chr1	170960559	170976071	1.11997	0.344262	6.64965	hyper
Galm	chr17	80127471	80185032	4.43947	1.71129	4.85427	hyper		Adamts10	chr17	33524196	33553782	28.3841	20.0688	30.7985	hypo		Fcrl1	chr3	87376387	87392133	1.47798	0.231692	2.12402	hyper
Galnt1	chr18	24205344	24286816	33.3086	26.8985	33.226	hyper		Adap1	chr5	139271876	139325464	6.56452	12.7205	17.7881	hypo		Fem1a	chr17	56256793	56263608	10.6588	7.09969	7.26834	hyper
Gapdhs	chr7	30729779	30743681	0.370273	1.313	1.34867	hyper		Adat1	chr8	111966908	111992302	2.22403	1.20334	2.08447	hypo		Fem1c	chr18	46504606	46525971	12.6732	10.5701	11.2469	hyper
Gapvd1	chr2	34676983	34755232	16.8251	14.6682	15.3902	hyper		Adcy7	chr8	88272403	88329962	40.925	31.5982	26.9383	hypo		Fgfr1op	chr17	8165518	8196470	6.97043	6.04319	8.14095	hyper
Gas7	chr11	67532998	67688992	0.103203	0.33496	1.04032	hyper		Adora2a	chr10	75316877	75334792	13.3459	34.896	8.02706	hypo		Fgr	chr4	132974095	133001882	0.722887	0.766637	2.40638	hyper
Gata1	chrX	7959260	7967910	32.6796	22.1152	4.61985	hyper		Adrb2	chr18	62177713	62179981	6.4947	2.75034	1.20147	hypo		Fhl2	chr1	43123071	43196761	0.631345	1.57399	0.515949	hyper
Gbe1	chr16	70313949	70569720	4.15745	4.13851	4.17893	hyper		Aff3	chr1	38175991	38627244	8.61575	5.30959	5.53621	hypo		Filip1l	chr16	57353277	57572804	9.05746	3.51534	4.80305	hyper
Gbp10	chr5	105215699	105239533	3.77146	13.1904	5.23339	hyper		Agfg1	chr1	82839483	82896275	37.0612	42.4912	37.6413	hypo		Fli1	chr9	32422204	32541452	24.7356	33.7304	26.1088	hyper
Gbp11	chr5	105323026	105346472	0.618003	6.10168	3.08461	hyper		Agps	chr2	75832177	75931350	8.11389	8.73701	10.9378	hypo		Flnb	chr14	7817957	7951587	5.01279	1.66744	3.77695	hyper
Gbp2b	chr3	142594847	142619176	0.342661	1.83999	0.495804	hyper		Ahcyl2	chr6	29768443	29912310	9.77361	29.4652	10.3566	hypo		Fnbp1	chr2	31026206	31142008	36.3176	65.7342	48.7671	hyper
Gbp3	chr3	142560052	142573212	6.17693	58.953	12.2497	hyper		Ahi1	chr10	20952547	21080429	1.05352	1.70555	1.44075	hypo		Fndc3a	chr14	72537953	72710003	5.06291	12.5329	7.03393	hyper
Gbp4	chr5	105115767	105139586	19.0035	56.8897	40.7936	hyper		Ahnak	chr19	8989284	9076926	4.76313	11.8987	5.71393	hypo		Fndc9	chr11	46235557	46239871	0.902593	2.60934	1.78699	hyper
Gbp6	chr5	105270702	105293699	11.6521	42.633	24.8758	hyper		AI506816	chr5	23692261	23712667	13.5247	10.4117	5.40217	hypo		Fos	chr12	85473901	85477270	33.1031	35.0265	1.12223	hyper
Gbp8	chr5	105014153	105053561	10.727	17.5491	13.4808	hyper		AI847159	chr2	129178148	129180673	0.890867	1.72714	1.08381	hypo		Fosb	chr7	19302696	19310045	3.35918	1.34438	0.168143	hyper
Gbp9	chr5	105078394	105110292	19.7208	22.8956	11.6134	hyper		Aim2	chr1	173420604	173466036	5.9242	3.52802	9.04981	hypo		Foxn3	chr12	99195094	99450074	17.1616	6.77602	4.43915	hyper
Gcc1	chr6	28416603	28421724	6.9192	6.53016	6.7535	hyper		Ak2	chr4	128993224	129011529	80.9535	60.0923	73.4039	hypo		Foxp1	chr6	98925342	99435345	20.2532	23.0262	9.49552	hyper
Gcnt1	chr19	17326141	17372844	1.22815	4.42113	2.59115	hyper		Akap11	chr14	78492246	78536860	4.82677	5.26487	3.86029	hypo		Foxp4	chr17	47867133	47924632	27.3164	23.2474	14.0387	hyper
Gcnt2	chr13	40859768	40960892	0.728289	0.421229	10.772	hyper		Akap13	chr7	75455534	75754609	28.6917	27.5574	23.6642	hypo		Frmd4b	chr6	97286867	97617657	0.781059	3.50993	2.55113	hyper
Gemin8	chrX	166170480	166190512	4.30053	7.96232	3.79726	hyper		Akap2	chr4	57845248	57896984	1.12013	0.232074	0.290443	hypo		Fry	chr5	150259930	150497753	1.51007	1.29662	0.736581	hyper
Gfi1	chr5	107716655	107725805	7.96439	8.82018	6.872	hyper		Akt2	chr7	27591560	27639453	68.1824	95.5288	54.8132	hypo		Fryl	chr5	73020191	73256618	15.0789	10.7591	7.44666	hyper
Gfpt1	chr6	87042846	87092207	6.93399	6.80926	5.31092	hyper		Alg14	chr3	121291817	121362011	2.7813	2.90851	3.33199	hypo		Ftx	chrX	103560910	103623754	0.881347	0.631067	1.5395	hyper
Gimap3	chr6	48764464	48770851	250.556	283.375	304.473	hyper		Alox12	chr11	70241455	70255341	0.027434	0.537093	1.66972	hypo		Fyn	chr10	39369799	39565374	106.785	163.783	54.0213	hyper
Glrx	chr13	75839886	75850151	15.061	84.314	67.7733	hyper		Alox5ap	chr5	149265058	149288047	12.1512	3.84507	46.9182	hypo		G3bp2	chr5	92052145	92083744	41.2124	30.3928	48.3746	hyper
Gm10863	chr15	79166066	79216401	0.432661	0.65519	1.15764	hyper		Alpk2	chr18	65265531	65393888	0.036646	0.596766	1.03475	hypo		Gadd45a	chr6	67035096	67037407	17.2401	2.55221	6.27116	hyper
Gm11110	chr17	57092023	57105942	2.67808	4.78095	6.11173	hyper		Ammecr1	chrX	142853474	142966728	11.5342	10.6288	4.49644	hypo		Galnt1	chr18	24205344	24286816	33.3086	26.8985	33.226	hyper
Gm12185	chr11	48904656	48927182	0.535348	1.4051	0.363361	hyper		Amz2	chr11	109425946	109438148	8.42623	10.1633	6.92033	hypo		Galnt10	chr11	57645442	57787500	44.4824	7.21587	13.7199	hyper
Gm12216	chr11	53785489	53859256	3.32938	6.51621	3.17425	hyper		Ank1	chr8	22974836	23150497	5.34122	0.028988	0.029579	hypo		Galnt4	chr10	99108135	99113247	4.65409	5.165	5.17154	hyper
Gm12250	chr11	58183843	58190198	7.36493	39.8203	8.95346	hyper		Ankrd11	chr8	122883822	123042284	24.555	31.3961	23.8245	hypo		Gapt	chr13	110352615	110357172	0.194365	0.028945	2.06073	hyper
Gm12992	chr4	131899478	131920029	1.32167	0.845939	1.18965	hyper		Ankrd44	chr1	54645340	54926387	26.0189	33.1337	20.4546	hypo		Gas7	chr11	67532998	67688992	0.103203	0.33496	1.04032	hyper
Gm14305	chr2	176708353	176721813	1.23909	0.644823	1.71475	hyper		Ankrd9	chr12	110975353	110979021	2.23192	1.48905	1.43805	hypo		Gbe1	chr16	70313949	70569720	4.15745	4.13851	4.17893	hyper
Gm14326	chr2	177935993	177957288	1.3689	1.05674	3.35248	hyper		Ap1s2	chrX	163909017	163933666	5.33613	4.0183	4.78268	hypo		Gca	chr2	62664327	62694109	0.222199	0.152739	1.65463	hyper
Gm20219	chr17	56551414	56554387	0.745108	0.780251	2.16427	hyper		Ap1s3	chr1	79606876	79671972	3.7154	6.42092	4.42957	hypo		Gch1	chr14	47153895	47189402	3.09263	1.34695	3.21758	hyper
Gm4759	chr7	106421550	106441073	4.1577	7.49138	2.32287	hyper		Ap2a2	chr7	141562180	141633011	12.8587	13.1099	8.47367	hypo		Gclc	chr9	77754535	77794489	18.1959	19.3009	16.455	hyper
Gm4841	chr18	60268301	60273267	0.135655	3.21277	0.192064	hyper		Ap3m2	chr8	22787354	22805654	4.97124	11.3883	4.23724	hypo		Gcnt1	chr19	17326141	17372844	1.22815	4.42113	2.59115	hyper
Gm4951	chr18	60212077	60247820	0.103539	5.75967	0.347127	hyper		App	chr16	84954436	85173707	4.87198	2.07201	15.6855	hypo		Gdi2	chr13	3538075	3566261	89.0305	100.413	103.442	hyper
Gm5148	chr3	37714190	37724360	29.1847	21.9555	30.8704	hyper		Aqp11	chr7	97726379	97738247	3.79248	0.348492	0.108203	hypo		Gem	chr4	11704447	11714993	1.49426	5.93444	8.02762	hyper
Gm5424	chr2	31470308	31520629	70.5603	43.7709	74.8969	hyper		Arap2	chr5	62602446	62766177	6.97898	26.3376	5.01412	hypo		Gemin6	chr17	80224489	80228497	10.7705	5.0584	7.33564	hyper
Gm5547	chr3	105815567	105817359	3.08909	19.8944	14.0337	hyper		Arf2	chr11	103966871	103985336	7.54488	6.87118	7.51124	hypo		Gfi1	chr5	107716655	107725805	7.96439	8.82018	6.872	hyper
Gm8817	chrX	167063449	167070370	0.174507	1.06007	0.442861	hyper		Arf4	chr14	26638197	26657258	37.1749	36.7468	43.4381	hypo		Gfod1	chr13	43195519	43304172	2.16796	0.877827	0.926748	hyper
Gmppb	chr9	108049290	108051936	8.66193	10.7318	11.3334	hyper		Arfgef1	chr1	10137507	10232670	15.6335	16.2177	15.2698	hypo		Gga2	chr7	121986722	122021198	7.90411	1.43972	2.98598	hyper
Gnal	chr18	67088298	67226791	2.05788	2.36893	1.92479	hyper		Arfip1	chr3	84496093	84582625	12.8903	9.62359	16.4826	hypo		Ghdc	chr11	100766332	100770957	2.19182	3.34745	3.69055	hyper
Gnaq	chr19	16132831	16387453	1.38584	20.0704	2.79474	hyper		Arhgap10	chr8	77250366	77517907	5.83448	6.46446	3.34929	hypo		Glrx	chr13	75839886	75850151	15.061	84.314	67.7733	hyper
Gnb5	chr9	75306288	75345923	1.10351	3.83086	5.06907	hyper		Arhgap15	chr2	43748824	44395953	45.2159	50.3783	65.9979	hypo		Gm10548	chr18	34207775	34221772	1.0948	0.415309	1.22169	hyper
Golga7	chr8	23241326	23257080	39.1037	49.994	53.6911	hyper		Arhgap17	chr7	123279149	123369915	8.06331	7.85377	6.26308	hypo		Gm11696	chr11	109354778	109363654	0.881547	1.02183	1.86169	hyper
Gpalpp1	chr14	76086232	76110815	7.72544	7.34042	9.168	hyper		Arhgap25	chr6	87458545	87533259	18.0716	16.3219	18.76	hypo		Gm15326	chr13	111867936	111871937	0.711925	1.16507	0.630509	hyper
Gpam	chr19	55069734	55099447	2.9238	1.41311	1.32291	hyper		Arhgap26	chr18	38993145	39376285	2.13754	5.54732	2.62049	hypo		Gm15706	chr6	145250552	145251856	1.12986	0.880777	0.816119	hyper
Gpc1	chr1	92831686	92860196	3.46669	8.26042	5.33676	hyper		Arhgap27	chr11	103331484	103363692	28.2544	29.975	26.1222	hypo		Gm15708	chr5	144277061	144280514	9.5639	7.35998	4.4768	hyper
Gpd1l	chr9	114899339	114933987	14.8722	7.47696	8.67351	hyper		Arhgap31	chr16	38598343	38713035	4.1224	1.45662	3.05043	hypo		Gm17745	chr10	93336232	93348879	0.855525	1.73032	2.18612	hyper
Gpr171	chr3	59096448	59101821	8.47703	39.7653	40.6975	hyper		Arhgef18	chr8	3393008	3456600	42.7226	28.3255	25.8919	hypo		Gm5148	chr3	37714190	37724360	29.1847	21.9555	30.8704	hyper
Gpr19	chr6	134869092	134897925	2.23044	3.02556	1.77137	hyper		Arhgef3	chr14	27143993	27403911	37.3966	38.7699	26.1129	hypo		Gm7030	chr17	36127609	36129425	0.598102	1.37563	0.700298	hyper
Gprin3	chr6	59352461	59426290	1.23138	7.82012	7.40206	hyper		Arid1b	chr17	4995074	5347656	8.79797	11.2707	4.46325	hypo		Gm8817	chrX	167063449	167070370	0.174507	1.06007	0.442861	hyper
Gpsm1	chr2	26315533	26348237	3.73486	2.1519	3.84778	hyper		Arid5b	chr10	68095593	68278726	3.31019	9.73554	3.81418	hypo		Gm9733	chr3	15296551	15332302	0.100312	0	1.34314	hyper
Gramd1b	chr9	40297907	40455764	8.98948	8.43733	8.24766	hyper		Arl15	chr13	113794508	114157461	2.59298	2.05098	2.05916	hypo		Gm9833	chr3	10088277	10092562	2.11228	3.11738	2.03257	hyper
Gramd3	chr18	56432132	56503792	19.6081	55.1291	47.0366	hyper		Arl4c	chr1	88698226	88702191	101.789	196.973	39.2354	hypo		Gmeb1	chr4	132221025	132261549	3.67312	3.37576	3.52058	hyper
Grap	chr11	61653321	61672777	69.0765	74.1481	66.7601	hyper		Arpc2	chr1	74236550	74268213	257.885	386.904	260.883	hypo		Gmpr	chr13	45507469	45546381	2.09761	0.298541	1.20679	hyper
Grap2	chr15	80572597	80652854	62.1614	65.9605	77.2921	hyper		Arsb	chr13	93771679	93943016	9.54498	11.0349	4.20843	hypo		Gne	chr4	44034075	44084177	14.2374	9.44602	7.79752	hyper
Grcc10	chr6	124739184	124741079	314.026	243.548	293.823	hyper		Art2b	chr7	101578860	101581161	24.3987	37.5887	7.68552	hypo		Gng10	chr4	59035156	59041899	39.7869	34.4221	89.19	hyper
Grk5	chr19	60889749	61092555	1.46128	1.17295	1.60293	hyper		As3mt	chr19	46707443	46741095	2.60182	0.217891	0.459339	hypo		Gng12	chr6	66896397	67021361	4.77019	2.6735	4.25933	hyper
Gse1	chr8	120488866	120581383	20.3842	10.7583	8.70726	hyper		Asap2	chr12	21111756	21270171	1.12078	0.925275	0.684142	hypo		Gngt2	chr11	95842295	95845731	16.997	34.466	82.3158	hyper
Gstcd	chr3	132982551	133091740	6.72784	7.44087	4.99399	hyper		Asph	chr4	9449085	9669344	3.8085	4.51711	0.639526	hypo		Gns	chr10	121365090	121397245	7.88867	4.84693	5.77006	hyper
Gtdc1	chr2	44564412	44861622	3.07742	1.66323	3.0216	hyper		Asprv1	chr6	86628174	86629704	0.097527	0.119484	3.72097	hypo		Gopc	chr10	52337024	52382124	8.103	7.15287	6.09162	hyper
Gtf2b	chr3	142765247	142783605	28.7378	30.0583	36.3282	hyper		Asxl2	chr12	3426857	3506849	8.21187	6.43071	5.88873	hypo		Gorasp2	chr2	70661509	70691725	36.0069	38.4682	34.8321	hyper
Gtf2e2	chr8	33731914	33777173	13.1653	11.652	17.5268	hyper		Atf3	chr1	191170297	191183333	0.031541	1.09829	1.92068	hypo		Gpcpd1	chr2	132529082	132578248	12.6885	12.1059	15.1779	hyper
Gtf3a	chr5	146948657	146955614	49.9446	45.6515	58.4447	hyper		Atf6	chr1	170704457	170867771	2.53313	6.10674	9.83458	hypo		Gpd2	chr2	57237678	57370719	4.25746	1.77169	2.13756	hyper
Gvin1	chr7	105895119	106215340	4.28269	13.5298	1.61358	hyper		Atf7ip	chr6	136518851	136607379	15.9442	13.0548	7.34519	hypo		Gpr137b-ps	chr13	12614065	12650395	1.58922	2.2217	2.311	hyper
Gxylt1	chr15	93239742	93275084	4.16296	3.73578	3.81045	hyper		Atg10	chr13	90935349	91223987	3.36464	2.26391	4.05178	hypo		Gpr141	chr13	19749682	19824257	0.26806	0.698982	4.979	hyper
Gzmb	chr14	56258858	56262260	5.72595	413.589	220.82	hyper		Atg16l2	chr7	101289616	101302088	9.55135	11.3227	15.2576	hypo		Gpr171	chr3	59096448	59101821	8.47703	39.7653	40.6975	hyper
H2-Q7	chr17	35439155	35443773	229.082	270.824	38.8546	hyper		Atp10a	chr7	58658202	58829426	8.16691	39.9568	11.6675	hypo		Gpr18	chr14	121911434	121915774	18.4634	69.2725	31.4903	hyper
H2-T24	chr17	36005695	36020560	14.0306	19.5938	5.51829	hyper		Atp10d	chr5	72203329	72298771	7.92104	3.1926	3.39148	hypo		Gpr34	chrX	13632769	13640858	2.42425	2.24031	2.61957	hyper
H2afy	chr13	56073622	56135550	194.689	510.367	219.537	hyper		Atp11b	chr3	35754138	35856276	45.2186	42.0415	35.9137	hypo		Gramd4	chr15	86057695	86137636	34.8467	30.3899	21.7438	hyper
H2afz	chr3	137864487	137866922	444.063	653.603	461.827	hyper		Atp1a1	chr3	101576219	101604707	129.556	114.316	70.7298	hypo		Grb2	chr11	115644144	115708597	88.4205	64.9532	87.3497	hyper
Haao	chr17	83831354	83846790	1.41068	2.98102	2.80363	hyper		Atp2b1	chr10	98915152	99026143	8.04566	35.4463	10.0769	hypo		Grhpr	chr4	44981411	44990696	24.1328	36.9856	32.4668	hyper
Havcr2	chr11	46454931	46481254	0.11524	0.368111	1.03726	hyper		Atp2b4	chr1	133702674	133753747	4.24977	48.7534	9.83128	hypo		Grk6	chr13	55445072	55460927	162.872	190.689	135.773	hyper
Hax1	chr3	89995446	89998716	33.1477	24.0129	45.5607	hyper		Atp8b4	chr2	126320973	126491553	4.83591	8.8078	11.8112	hypo		Grn	chr11	102430322	102436809	7.4466	17.7712	15.8861	hyper
Hbegf	chr18	36504927	36515805	0.404152	0.935573	2.03662	hyper		Atp9b	chr18	80734141	80934058	9.54598	9.39725	9.645	hypo		Gsap	chr5	21186267	21291701	2.30224	2.15898	4.05448	hyper
Hck	chr2	153108468	153151441	0.673201	0.05333	4.20405	hyper		Atxn1	chr13	45549756	45964991	1.39829	2.85167	1.07035	hypo		Gtf2a1	chr12	91555262	91590487	3.91753	3.36319	2.92026	hyper
Hdc	chr2	126593660	126618678	1.74662	1.83581	2.98117	hyper		Atxn7l1	chr12	33147686	33368277	11.6021	17.6561	12.2618	hypo		Gtf3a	chr5	146948657	146955614	49.9446	45.6515	58.4447	hyper
Hectd1	chr12	51743722	51829536	22.131	43.4082	15.6345	hyper		Aven	chr2	112492964	112631253	22.0109	15.7761	12.5354	hypo		Gxylt1	chr15	93239742	93275084	4.16296	3.73578	3.81045	hyper
Heg1	chr16	33684466	33768195	6.2403	4.64999	4.00715	hyper		AW011738	chr4	156203284	156206028	4.84103	1.48526	0.758362	hypo		H2-Aa	chr17	34282751	34287771	1.39349	2.16908	31.51	hyper
Hemk1	chr9	107327082	107338350	3.07924	3.48892	10.5673	hyper		AW112010	chr19	11047612	11050566	63.414	282.418	160.819	hypo		H2-Ab1	chr17	34263227	34269418	7.68947	20.5425	69.1042	hyper
Herc1	chr9	66350450	66508775	9.40241	7.89637	6.13478	hyper		B3gnt8	chr7	25627624	25629490	0.552118	0.73219	1.3936	hypo		H2-DMb1	chr17	34153191	34160229	1.94979	1.69388	3.57196	hyper
Herpud1	chr8	94386500	94395358	29.2695	30.5837	28.8342	hyper		B3gntl1	chr11	121616208	121673151	2.33292	2.17564	2.05691	hypo		H2-DMb2	chr17	34145416	34151095	0.977855	1.88471	6.63598	hyper
Herpud2	chr9	25108130	25151781	20.4505	20.2144	15.111	hyper		B4galt5	chr2	167298445	167349178	7.25542	11.9579	7.01856	hypo		H2-Eb1	chr17	34305867	34316674	1.22673	1.79606	28.8196	hyper
Hhat	chr1	192512828	192771219	1.19279	0.372897	0.498552	hyper		Bach2	chr4	32417435	32586108	8.23234	10.5188	6.56994	hypo		H3f3a	chr1	180802568	180813603	408.907	321.33	598.923	hyper
Hic1	chr11	75164565	75170255	2.19515	5.20672	3.45643	hyper		Bahcc1	chr11	120232947	120292297	1.2492	0.067876	0.096679	hypo		Haao	chr17	83831354	83846790	1.41068	2.98102	2.80363	hyper
Hif1a	chr12	73907867	73947530	17.6685	174.856	92.0717	hyper		Basp1	chr15	25363277	25413764	2.4497	4.18917	5.70679	hypo		Hbb-bt	chr7	103812524	103813923	23.2505	0	1.19187	hyper
Hist1h2be	chr13	23583670	23621124	1.28447	1.926	1.2421	hyper		Batf	chr12	85686720	85709087	37.5738	74.4921	145.212	hypo		Hbp1	chr12	31926455	31950535	17.3837	16.6402	23.174	hyper
Hivep1	chr13	42052021	42185026	4.73668	7.30573	3.59062	hyper		Baz1a	chr12	54892989	54986336	15.2917	13.0736	11.4271	hypo		Hbs1l	chr10	21295979	21368889	18.593	16.3114	19.3052	hyper
Hivep3	chr4	119814678	120135411	1.51147	0.592963	0.585236	hyper		Baz2b	chr2	59899363	60125740	3.62863	1.54915	2.86526	hypo		Hck	chr2	153108468	153151441	0.673201	0.05333	4.20405	hyper
Hk2	chr6	82725027	82774454	1.26493	12.3624	5.69787	hyper		Bbs10	chr10	111298679	111301736	0.476617	0.307015	1.26307	hypo		Hdac11	chr6	91156815	91174683	1.26775	0.239199	0.389766	hyper
Hk3	chr13	55005985	55021385	2.56891	0.594313	4.81274	hyper		BC005561	chr5	104508352	104522383	1.15738	0.624878	0.868502	hypo		Hdc	chr2	126593660	126618678	1.74662	1.83581	2.98117	hyper
Hmgcr	chr13	96648962	96670936	10.6032	35.398	15.9494	hyper		BC147527	chr13	120300392	120308841	10.3609	12.8021	6.1412	hypo		Heca	chr10	17900466	17948067	28.0768	24.9757	15.506	hyper
Hopx	chr5	77086986	77115123	29.1195	239.095	14.7973	hyper		Bcl2	chr1	106538178	106714290	18.3599	37.1081	16.35	hypo		Heg1	chr16	33684466	33768195	6.2403	4.64999	4.00715	hyper
Hormad2	chr11	4346383	4441082	0.21493	0.451562	1.07617	hyper		Bcl2l1	chr2	152758732	152831728	9.97652	23.4223	10.8961	hypo		Herpud1	chr8	94386500	94395358	29.2695	30.5837	28.8342	hyper
Hps6	chr19	46003478	46006173	6.06101	7.7721	8.36294	hyper		Bcl2l11	chr2	128126038	128162547	9.28099	55.432	9.00407	hypo		Hes1	chr16	30065357	30067796	2.70603	0.138753	0.143178	hyper
Hrh2	chr13	54192129	54222432	1.39182	4.42336	2.41232	hyper		Bcl6	chr16	23965052	23988612	4.61823	4.87313	7.01152	hypo		Hhat	chr1	192512828	192771219	1.19279	0.372897	0.498552	hyper
Hs6st1	chr1	36068400	36106446	20.5178	10.6135	8.97026	hyper		Bcl9	chr3	97203662	97227364	6.2275	3.47219	3.834	hypo		Hhex	chr19	37434841	37440731	8.20855	1.14059	2.01706	hyper
Huwe1	chrX	151803282	151935417	22.3024	18.4076	14.5668	hyper		Bcor	chrX	12036738	12160355	20.19	14.1595	10.5129	hypo		Hibadh	chr6	52546230	52640300	24.639	14.8022	25.1686	hyper
Iah1	chr12	21316392	21323607	19.2407	16.0733	21.705	hyper		Bex6	chr16	32179800	32186944	1.52937	0.074487	0.341272	hypo		Hif1an	chr19	44562854	44576274	6.64507	6.43414	6.05069	hyper
Icos	chr1	60977914	61000321	14.8405	94.9024	64.916	hyper		Bid	chr6	120893119	120916820	12.2939	5.12269	5.08073	hypo		Hip1	chr5	135406519	135545122	0.415184	2.24831	0.930219	hyper
Icosl	chr10	78069368	78079525	1.30333	6.26281	2.77341	hyper		Blk	chr14	63372837	63417187	0.48556	0.079972	2.13853	hypo		Hip1r	chr5	123973628	124003215	10.5751	11.7693	7.96573	hyper
Id2	chr12	25093799	25096092	49.2882	201.354	199.218	hyper		Blm	chr7	80454993	80535119	5.48196	9.91259	3.86971	hypo		Hivep2	chr10	13966379	14151378	8.12424	8.34594	4.54627	hyper
Id3	chr4	136143822	136145392	45.6817	13.5368	27.1764	hyper		Bmf	chr2	118528757	118549678	1.2491	1.36091	1.2208	hypo		Hlcs	chr16	94129306	94287856	5.46992	2.11236	2.61561	hyper
Ier2	chr8	84661331	84662852	93.774	138.171	60.3471	hyper		Bmi1	chr2	18677018	18686629	14.0025	8.49276	13.0199	hypo		Hmgb1	chr5	149047227	149053037	72.7668	69.2544	68.8594	hyper
Ier5l	chr2	30472641	30474199	0.808705	3.81711	1.59815	hyper		Braf	chr6	39603237	39725463	2.01169	1.94605	2.00146	hypo		Hmgb2	chr8	57511843	57515999	145.249	327.016	203.849	hyper
Ifi35	chr11	101448412	101458701	30.5758	46.8582	28.4552	hyper		Brf2	chr8	27123832	27128632	7.04066	6.34866	6.05994	hypo		Hmgn1	chr16	96121588	96127725	118.907	46.0637	92.0099	hyper
Ifi47	chr11	49076587	49096987	91.2781	177.186	140.715	hyper		Bspry	chr4	62480067	62497298	1.42158	3.84499	0.857213	hypo		Hmgn3	chr9	83109942	83146607	1.90718	1.80286	7.89398	hyper
Ifit1	chr19	34640889	34650009	6.06484	16.6968	0.502052	hyper		Bst1	chr5	43818893	43843468	0.034607	0.912354	5.03468	hypo		Hnrnpll	chr17	80029487	80062268	23.6803	22.197	35.3192	hyper
Ifitm1	chr7	140967429	140969827	14.2239	222.859	153.23	hyper		Btbd11	chr10	85386814	85660292	7.17138	1.35607	1.5906	hypo		Hook1	chr4	95967379	96024274	4.42166	3.14672	4.30088	hyper
Ifitm3	chr7	141009590	141010744	24.8449	279.107	64.4272	hyper		Btg1	chr10	96617001	96622811	102.375	152.886	147.936	hypo		Hps3	chr3	19995945	20035310	8.67582	4.75968	9.14498	hyper
Ifng	chr10	118441047	118445892	2.97316	101.698	42.0006	hyper		C1qtnf6	chr15	78523346	78529651	1.45669	5.59787	1.07238	hypo		Hpse	chr5	100679486	100719683	0.885602	10.2642	1.81784	hyper
Ifngr1	chr10	19591958	19610225	52.6882	234.538	119.041	hyper		C2cd2	chr16	97855209	97922633	1.78626	0.881475	1.09748	hypo		Hrh2	chr13	54192129	54222432	1.39182	4.42336	2.41232	hyper
Ift57	chr16	49699294	49765126	2.15697	7.18668	8.51193	hyper		C2cd5	chr6	143010920	143100152	15.6073	18.3144	9.42493	hypo		Hs1bp3	chr12	8313433	8343824	2.38904	1.4979	2.995	hyper
Igf2r	chr17	12682406	12769706	13.1482	6.25403	4.35212	hyper		Camk1d	chr2	5293457	5714762	3.64414	2.91978	3.02864	hypo		Hs3st3b1	chr11	63884693	63922284	5.89042	4.26567	4.50926	hyper
Igsf8	chr1	172312407	172319835	12.4116	11.5048	11.0148	hyper		Camkk2	chr5	122731170	122779410	11.1121	8.49291	9.30364	hypo		Hsd17b11	chr5	103989765	104021796	15.8716	2.22276	6.17782	hyper
Igtp	chr11	58199556	58207592	41.6559	334.367	63.0521	hyper		Cand1	chr10	119198812	119240055	12.6122	14.1392	10.2581	hypo		Hsdl2	chr4	59581563	59618694	11.4092	6.33869	12.0816	hyper
Iigp1	chr18	60376029	60392629	7.25979	62.236	3.95715	hyper		Capza2	chr6	17637098	17666536	53.5526	74.8335	127.113	hypo		Hsh2d	chr8	72189668	72200958	7.91046	13.6204	4.50708	hyper
Ikbke	chr1	131254602	131279563	60.5942	31.3294	58.3579	hyper		Capzb	chr4	139192899	139291820	205.154	248.653	205.213	hypo		Hspa14	chr2	3488854	3512814	39.4289	36.924	41.5653	hyper
Il10	chr1	131019845	131024970	0.1479	11.9318	1.89335	hyper		Card11	chr5	140872999	141000596	30.0282	40.1716	20.1001	hypo		Hspbap1	chr16	35770386	35828462	3.20847	1.8083	4.19493	hyper
Il12rb2	chr6	67292018	67376137	0.964673	79.3533	2.8221	hyper		Casp1	chr9	5298517	5307281	5.09449	10.1147	10.4926	hypo		Hvcn1	chr5	122209729	122242297	34.3377	24.8953	27.8616	hyper
Il13	chr11	53631323	53634702	0.162331	0.675365	17.2735	hyper		Casp3	chr8	46617291	46639698	34.0654	33.3418	25.8469	hypo		I730030J21Rik	chr15	100730505	100732737	12.7044	13.2639	9.10934	hyper
Il15ra	chr2	11705293	11733985	2.76292	6.28362	4.15349	hyper		Casp4	chr9	5308860	5336791	2.9528	15.4006	12.6658	hypo		Iah1	chr12	21316392	21323607	19.2407	16.0733	21.705	hyper
Il16	chr7	83643063	83735490	46.2792	38.3626	55.2125	hyper		Casp7	chr19	56397129	56442343	7.16976	5.15589	4.73691	hypo		Icos	chr1	60977914	61000321	14.8405	94.9024	64.916	hyper
Il17a	chr1	20730905	20734496	0.173942	0.290912	399.999	hyper		Casp8	chr1	58795374	58847503	42.9617	40.4329	43.3086	hypo		Icosl	chr10	78069368	78079525	1.30333	6.26281	2.77341	hyper
Il18bp	chr7	102015077	102018155	0.861167	2.93347	1.1121	hyper		Cbfa2t3	chr8	122625136	122699109	2.49059	0.080998	0.32866	hypo		Id3	chr4	136143822	136145392	45.6817	13.5368	27.1764	hyper
Il18r1	chr1	40465552	40500854	10.4307	157.629	38.1947	hyper		Ccdc50	chr16	27388956	27452218	5.74828	8.63784	7.0288	hypo		Idh2	chr7	80094847	80115350	50.5158	16.2784	46.6154	hyper
Il18rap	chr1	40515362	40551705	3.19682	50.6083	15.8361	hyper		Ccdc6	chr10	70097121	70193200	6.97342	9.34603	5.86792	hypo		Ier5	chr1	155096367	155099636	49.773	39.9115	33.8555	hyper
Il1r1	chr1	40225080	40316177	0.617593	0.440932	11.2494	hyper		Ccdc71l	chr12	32378789	32382943	18.8485	16.1732	16.3491	hypo		Ifnar1	chr16	91485215	91510522	13.8285	16.8575	11.8129	hyper
Il1r2	chr1	40084768	40125226	0.674056	3.02083	45.9822	hyper		Ccl25	chr8	4325210	4360020	1.21113	0.862298	1.80716	hypo		Ifnar2	chr16	91372783	91405587	21.5388	17.2326	17.0833	hyper
Il1rl1	chr1	40429570	40465414	2.59881	10.4415	2.9934	hyper		Ccl27a	chr4	41769470	41774176	1.88906	1.2985	2.34543	hypo		Ifngr2	chr16	91547094	91564007	15.0152	1.2276	15.0587	hyper
Il24	chr1	130882074	130887411	0.003431	0.350695	2.56106	hyper		Ccl5	chr11	83525779	83530518	40.9941	17.5932	11.2364	hypo		Ift140	chr17	25016086	25099497	6.43872	5.04047	4.8279	hyper
Il2ra	chr2	11642792	11693194	9.5251	169.756	90.1587	hyper		Ccnd1	chr7	144929931	144939925	1.27118	0.232769	0.558702	hypo		Ift172	chr5	31253279	31291114	1.85539	1.63149	1.29914	hyper
Il2rb	chr15	78480549	78495066	62.8676	432.534	57.5448	hyper		Ccnd2	chr6	127125709	127151048	44.1449	50.0506	20.8102	hypo		Il10rb	chr16	91406235	91425834	17.8784	20.0138	21.5667	hyper
Il4ra	chr7	125552282	125579474	34.0035	56.3964	39.6082	hyper		Ccnd3	chr17	47505051	47599688	76.1787	185.36	90.2494	hypo		Il18bp	chr7	102015077	102018155	0.861167	2.93347	1.1121	hyper
Il6st	chr13	112464070	112506860	26.2441	75.9662	12.7656	hyper		Ccni	chr5	93181933	93206495	63.6389	92.8414	80.4207	hypo		Il1b	chr2	129364580	129371120	0.098899	0.186928	2.24342	hyper
Il7r	chr15	9506159	9529876	78.3294	114.669	104.162	hyper		Ccr1	chr9	123962126	123968692	0.083587	0.723944	10.195	hypo		Il1r1	chr1	40225080	40316177	0.617593	0.440932	11.2494	hyper
Inhba	chr13	16014475	16027211	0.038306	0.073104	2.45483	hyper		Ccr2	chr9	124102183	124109140	6.71061	26.977	104.405	hypo		Il1r2	chr1	40084768	40125226	0.674056	3.02083	45.9822	hyper
Ino80c	chr18	24104761	24121819	18.5661	15.058	16.5797	hyper		Ccr4	chr9	114490316	114496544	4.18259	13.897	11.5944	hypo		Il4ra	chr7	125552282	125579474	34.0035	56.3964	39.6082	hyper
Inpp1	chr1	52789420	52817688	22.7299	22.997	19.3351	hyper		Ccr5	chr9	124121543	124127183	1.83487	119.803	47.5528	hypo		Immp2l	chr12	41024090	41955588	2.15051	1.40424	1.39309	hyper
Inpp5a	chr7	139389109	139579652	3.89725	5.76127	5.89493	hyper		Ccr6	chr17	8236043	8257129	1.4675	0.107976	3.38434	hypo		Incenp	chr19	9872297	9899533	22.5727	57.1991	22.7541	hyper
Ints7	chr1	191575734	191621691	18.3795	15.5023	13.2148	hyper		Ccser2	chr14	36874936	36968764	7.02626	8.27671	6.47381	hypo		Inip	chr4	59769647	59783855	10.1836	8.49204	13.6509	hyper
Ip6k1	chr9	108002648	108048782	42.9604	40.1588	42.0027	hyper		Cd164	chr10	41519500	41531042	63.1625	79.7645	67.2172	hypo		Ino80c	chr18	24104761	24121819	18.5661	15.058	16.5797	hyper
Ipmk	chr10	71347793	71385885	7.01119	4.88315	5.87669	hyper		Cd2	chr3	101275908	101287939	222.499	305.476	292.21	hypo		Inpp4a	chr1	37299838	37410740	5.84329	3.02886	3.87811	hyper
Iqgap2	chr13	95627177	95891922	12.3712	22.6059	11.0533	hyper		Cd200r3	chr16	44943678	44981380	0.573999	0.634559	2.90877	hypo		Inpp4b	chr8	81342562	82127917	28.1911	38.2851	23.6178	hyper
Irak4	chr15	94543660	94568316	9.65298	11.1577	14.1187	hyper		Cd226	chr18	89197427	89270327	15.3702	11.1624	7.70845	hypo		Inpp5d	chr1	87620312	87720510	22.7903	22.0924	15.5662	hyper
Irf1	chr11	53770014	53778374	68.19	104.855	64.6126	hyper		Cd300a	chr11	114890041	114904651	0.545339	0.08595	1.95873	hypo		Inpp5f	chr7	128611365	128696436	8.03971	3.06859	7.80764	hyper
Irf2bp2	chr8	126588296	126593436	40.7197	42.4108	27.3852	hyper		Cd300lf	chr11	115116214	115133992	0.179827	0.175446	6.17122	hypo		Insig2	chr1	121304353	121332589	5.12529	4.43361	7.14125	hyper
Irf4	chr13	30749258	30766927	2.87445	13.1654	11.5181	hyper		Cd302	chr2	60251993	60284484	0.358016	0.07075	1.77037	hypo		Ipcef1	chr10	6886365	7023185	29.1367	18.4435	14.0647	hyper
Irf8	chr8	120736358	120756692	15.605	41.9072	8.98383	hyper		Cd38	chr5	43868827	43912374	1.26705	1.26286	1.61036	hypo		Ipo5	chr14	120911194	120948044	32.7145	28.33	19.6892	hyper
Irgm2	chr11	58214977	58222783	9.2381	24.7678	11.6676	hyper		Cd3e	chr9	44998743	45009590	149.627	146.415	123.924	hypo		Iqgap1	chr7	80711583	80803331	37.0159	61.4526	36.1623	hyper
Irgq	chr7	24530648	24538600	3.71684	2.77196	2.96658	hyper		Cd44	chr2	102811142	102901665	16.0922	15.6799	17.4155	hypo		Iqsec1	chr6	90659598	90810123	6.67361	8.02358	3.72066	hyper
Itgav	chr2	83724397	83806917	2.52756	4.49718	3.84921	hyper		Cd47	chr16	49855654	49911683	85.9595	234.896	195.548	hypo		Irak2	chr6	113638467	113695027	5.47637	11.2334	5.23288	hyper
Itgb1	chr8	128685654	128733579	47.8448	34.6979	23.245	hyper		Cd48	chr1	171682055	171705257	52.0555	66.3019	68.257	hypo		Irak3	chr10	120141654	120201537	1.23643	0.39564	5.28472	hyper
Itgb3	chr11	104608000	104670471	21.0893	50.9583	16.4771	hyper		Cd83	chr13	43785112	43803133	3.26632	0.103548	2.17309	hypo		Irf2	chr8	46739745	46847458	26.2627	47.8586	24.8629	hyper
Itm2b	chr14	73362232	73385271	274.28	306.594	468.282	hyper		Cd84	chr1	171839697	171890718	21.624	13.267	29.9694	hypo		Irf2bp2	chr8	126588296	126593436	40.7197	42.4108	27.3852	hyper
Itpr2	chr6	146108299	146502223	8.81462	7.33179	2.67599	hyper		Cd86	chr16	36603869	36666077	1.89889	3.53607	4.97317	hypo		Irf2bpl	chr12	86880703	86884814	53.1718	32.7605	37.2849	hyper
Izumo4	chr10	80702693	80705382	11.1541	14.4	36.3235	hyper		Cd93	chr2	148436651	148443535	1.63995	0.746425	1.62292	hypo		Irf4	chr13	30749258	30766927	2.87445	13.1654	11.5181	hyper
Jak1	chr4	101151974	101265282	113.232	90.0961	76.6629	hyper		Cdc42ep3	chr17	79334025	79355091	13.847	4.02629	10.0949	hypo		Irf5	chr6	29526625	29537320	2.43602	4.57294	4.53836	hyper
Jak2	chr19	29251803	29313080	23.0574	24.2884	28.4106	hyper		Cdc42ep4	chr11	113726850	113751815	4.57896	0.969229	0.934419	hypo		Irf8	chr8	120736358	120756692	15.605	41.9072	8.98383	hyper
Jazf1	chr6	52768068	53068624	0.514666	1.90383	1.11608	hyper		Cdh1	chr8	106603368	106670246	0.166263	0.436025	1.00492	hypo		Irs2	chr8	10986964	11008430	3.4442	6.14658	5.22376	hyper
Jdp2	chr12	85599105	85639878	2.19443	1.4963	2.81121	hyper		Cdk19	chr10	40349308	40483818	12.1306	15.247	9.68101	hypo		Iscu	chr5	113772812	113778282	46.3988	24.0551	40.9967	hyper
Jup	chr11	100368856	100397790	1.64605	0.241989	0.293768	hyper		Cdk5rap3	chr11	96907786	96916481	29.9942	34.8347	23.5755	hypo		Itga4	chr2	79255426	79333114	35.0962	4.42346	10.318	hyper
Kbtbd11	chr8	15011025	15033332	79.6263	96.1429	67.4568	hyper		Cdkal1	chr13	29325306	29855588	4.11975	3.03048	3.94938	hypo		Itgav	chr2	83724397	83806917	2.52756	4.49718	3.84921	hyper
Kbtbd2	chr6	56777525	56797813	14.6783	13.5959	12.4195	hyper		Cdkn2aipnl	chr11	51967631	51977336	61.2733	40.2557	65.8844	hypo		Itgb3	chr11	104608000	104670471	21.0893	50.9583	16.4771	hyper
Kcnj8	chr6	142564939	142571356	0.099385	4.82657	1.39402	hyper		Cdkn2b	chr4	89306289	89311032	0.101163	2.63069	3.43902	hypo		Itm2a	chrX	107397195	107403360	55.9373	35.4289	52.5598	hyper
Kctd17	chr15	78428564	78439303	6.76845	57.5416	24.0572	hyper		Cdon	chr9	35452076	35507652	3.57625	2.97126	2.93676	hypo		Itpkb	chr1	180330476	180423659	43.8144	25.2872	18.1731	hyper
Kdm1a	chr4	136550533	136602723	31.6788	22.6679	21.0776	hyper		Cdyl2	chr8	116568724	116732991	2.54579	1.82775	2.32244	hypo		Itpr2	chr6	146108299	146502223	8.81462	7.33179	2.67599	hyper
Kdm4b	chr17	56326050	56402873	13.3868	11.7028	8.60193	hyper		Cebpd	chr16	15887286	15889545	0.524546	4.40954	5.04694	hypo		Itsn2	chr12	4593008	4713952	18.7602	13.4306	13.4963	hyper
Kdm7a	chr6	39136620	39206773	8.82383	4.78662	5.09303	hyper		Cep19	chr16	32099802	32108054	8.00009	12.8125	15.4015	hypo		Ivns1abp	chr1	151344498	151364445	54.3967	29.8863	51.1546	hyper
Kdm8	chr7	125444620	125462268	3.70618	3.64397	2.71324	hyper		Chchd7	chr4	3938888	3951382	34.4016	21.2832	26.8188	hypo		Jak2	chr19	29251803	29313080	23.0574	24.2884	28.4106	hyper
Kdsr	chr1	106720410	106759742	4.54445	4.03684	8.37148	hyper		Chd7	chr4	8690406	8868449	9.14015	23.7044	12.6576	hypo		Jarid2	chr13	44730774	44921643	10.1061	23.3773	9.34489	hyper
Kif13b	chr14	64652531	64806296	2.83252	1.8681	1.8686	hyper		Chn2	chr6	54039932	54301812	4.69005	0.531007	1.47494	hypo		Jmjd1c	chr10	67127258	67256326	10.2322	7.30987	8.94912	hyper
Kif23	chr9	61917278	61946799	7.18507	20.1244	9.73667	hyper		Chst10	chr1	38863873	38898160	8.87746	3.96716	4.36248	hypo		Jup	chr11	100368856	100397790	1.64605	0.241989	0.293768	hyper
Kif3b	chr2	153291416	153333389	7.99735	10.4169	11.1615	hyper		Chst11	chr10	82985497	83195891	2.0719	4.89376	3.12099	hypo		Kat7	chr11	95271853	95310246	11.246	14.1514	8.03114	hyper
Kif5b	chr18	6201005	6241524	18.8374	21.8553	21.3523	hyper		Chst15	chr7	132236255	132317155	2.4201	0.628329	1.01008	hypo		Kbtbd11	chr8	15011025	15033332	79.6263	96.1429	67.4568	hyper
Klf2	chr8	72319062	72321654	243.829	151.4	87.418	hyper		Chst2	chr9	95400926	95407270	3.2181	12.6687	1.81091	hypo		Kctd1	chr18	14968685	15151446	2.53602	1.32771	1.38956	hyper
Klf6	chr13	5861489	5870393	18.2518	41.5009	23.5575	hyper		Chsy1	chr7	66109515	66173798	6.03272	18.0885	6.50649	hypo		Kctd3	chr1	188971098	189007840	6.29385	3.80991	4.64415	hyper
Klf7	chr1	64035671	64121389	4.12731	9.66131	5.13621	hyper		Cited2	chr10	17723228	17725674	49.8458	48.9301	71.8813	hypo		Kdm4a	chr4	118137004	118180043	20.5917	18.0494	15.7119	hyper
Klhdc2	chr12	69296681	69310687	40.0122	38.3179	33.7267	hyper		Cldn10	chr14	118787871	118874525	3.28804	0.115415	1.11879	hypo		Klf3	chr5	64803523	64830129	49.0098	13.6322	7.57631	hyper
Klhl18	chr9	110425926	110476694	5.42427	5.96427	4.18466	hyper		Clec2l	chr6	38663069	38680865	0.113282	0.53464	1.17359	hypo		Klf4	chr4	55527137	55532475	1.42752	0.323666	0.371538	hyper
Klhl2	chr8	64739675	64849924	5.35413	5.80542	6.45411	hyper		Clic4	chr4	135213970	135272760	12.6521	31.7911	16.6492	hypo		Klf6	chr13	5861489	5870393	18.2518	41.5009	23.5575	hyper
Klhl25	chr7	75848338	75874130	11.3341	21.8168	11.1347	hyper		Cln5	chr14	103070216	103077630	11.5753	10.4772	18.4369	hypo		Klhl24	chr16	20097554	20127744	10.5253	6.29936	8.83683	hyper
Klhl3	chr13	58004957	58102428	2.89695	1.42274	2.37122	hyper		Clock	chr5	76209868	76304792	1.55141	1.35277	2.50764	hypo		Kmo	chr1	175632193	175660853	0.275257	0.274519	1.4992	hyper
Klk8	chr7	43797577	43803822	40.5971	46.9297	32.8835	hyper		Clpb	chr7	101663768	101790168	6.90612	5.85843	3.87425	hypo		Knop1	chr7	118842218	118855998	7.28691	4.78679	5.48435	hyper
Ksr1	chr11	79014801	79146354	9.26087	11.8517	8.75418	hyper		Cmas	chr6	142756686	142775714	38.8946	63.3061	41.9109	hypo		Kpna4	chr3	69072221	69127092	35.4463	23.2915	39.1402	hyper
Lactb2	chr1	13625900	13660509	6.36882	9.32047	12.2355	hyper		Cmc2	chr8	116888685	116921436	10.1571	15.3737	10.9941	hypo		Ktn1	chr14	47649311	47736564	7.457	5.44693	7.61079	hyper
Lag3	chr6	124904359	124911705	4.48997	14.7548	3.54108	hyper		Cmip	chr8	117257019	117461505	25.385	28.1539	20.2257	hypo		Lair1	chr7	4007073	4063204	1.56563	1.40133	1.84833	hyper
Lama5	chr2	180176373	180225859	0.07809	27.0155	2.61722	hyper		Cmtm7	chr9	114756836	114781993	69.4112	47.7351	55.7762	hypo		Lamtor3	chr3	137918555	137928762	20.5774	17.7857	30.7301	hyper
Lamb3	chr1	193301994	193343878	0.284481	1.44627	0.417529	hyper		Cnn3	chr3	121426541	121458205	15.5989	5.26817	10.8642	hypo		Laptm4a	chr12	8921307	8938741	47.1141	26.9789	43.8239	hyper
Lamtor3	chr3	137918555	137928762	20.5774	17.7857	30.7301	hyper		Cobll1	chr2	65088339	65238626	0.729403	2.91585	0.658216	hypo		Lat2	chr5	134600103	134615025	2.70547	2.04354	11.0937	hyper
Larp1b	chr3	40950631	40977793	8.50594	8.82328	3.85051	hyper		Cog6	chr3	52982123	53017223	8.87668	7.65397	8.61615	hypo		Lats2	chr14	57689662	57746123	15.4205	8.84662	8.76872	hyper
Lbr	chr1	181815315	181842401	64.2487	106.283	73.9938	hyper		Coq2	chr5	100654726	100674256	20.6275	18.8728	19.7573	hypo		Lbh	chr17	72918305	72941946	104.333	72.654	64.1415	hyper
Lcp2	chr11	34047201	34092280	48.5238	57.2844	50.6414	hyper		Coro2b	chr9	62419492	62537044	0.662364	0.34858	1.19455	hypo		Lclat1	chr17	73107985	73243366	3.43988	2.79575	1.79174	hyper
Ldhb	chr6	142490249	142507957	17.5697	3.89182	8.87995	hyper		Cox10	chr11	63962627	64079472	10.0231	7.81031	7.2363	hypo		Lcp1	chr14	75131123	75230842	188.261	304.371	261.167	hyper
Ldlr	chr9	21723576	21749918	4.40213	26.5721	5.42446	hyper		Cox20	chr1	178319153	178322693	50.2929	28.9902	46.2963	hypo		Ldlrad4	chr18	67933257	68255549	5.05879	1.06191	7.24346	hyper
Ldlrad4	chr18	67933257	68255549	5.05879	1.06191	7.24346	hyper		Cox4i1	chr8	120668225	120674209	592.028	511.964	756.445	hypo		Ldlrap1	chr4	134745412	134768004	36.0815	14.9346	30.7767	hyper
Lfng	chr5	140607341	140615545	125.858	168.639	114.533	hyper		Cpsf6	chr10	117344668	117376973	15.5842	18.1408	14.9104	hypo		Lgals8	chr13	12439402	12461738	11.5274	14.562	14.5475	hyper
Lgals3	chr14	47373860	47386167	7.38699	239.739	70.2139	hyper		Creb3l2	chr6	37331021	37442148	1.73399	1.65319	1.89963	hypo		Lgmn	chr12	102394098	102439697	9.48844	10.1112	18.0791	hyper
Lgmn	chr12	102394098	102439697	9.48844	10.1112	18.0791	hyper		Crebzf	chr7	90442781	90448043	20.7608	17.0807	22.1641	hypo		Lhpp	chr7	132610643	132706419	7.28542	2.03073	3.20592	hyper
Lif	chr11	4257568	4272514	0.446456	18.074	6.4528	hyper		Crem	chr18	3266354	3337589	3.68876	14.679	15.2845	hypo		Lilra6	chr7	3908280	3915501	0.053291	0.091709	1.06638	hyper
Lin54	chr5	100442035	100500639	3.9468	7.26715	4.74865	hyper		Crot	chr5	8966048	8997146	12.9326	15.1074	22.4027	hypo		Lims1	chr10	58323466	58424691	16.0907	17.0658	20.3268	hyper
Lmf1	chr17	25579174	25662826	6.38505	6.87319	5.02011	hyper		Crtc1	chr8	70382358	70439573	5.58905	3.28608	2.94681	hypo		Litaf	chr16	10959273	10993121	3.43268	4.11464	7.28676	hyper
Lmnb1	chr18	56707813	56753424	59.7689	107.377	52.8468	hyper		Crtc3	chr7	80586632	80688877	12.9595	15.295	10.6614	hypo		Lmbrd1	chr1	24678544	24766301	4.9265	3.85954	8.27163	hyper
Lpcat2	chr8	92855350	92919279	0.562082	0.105202	2.48407	hyper		Csf1	chr3	107741048	107760469	0.81323	61.5398	2.16349	hypo		Lmna	chr3	88481148	88503352	10.0926	1.502	7.58039	hyper
Lpcat3	chr6	124663104	124704716	20.0812	31.0405	21.0277	hyper		Csf2ra	chr19	61224402	61228418	9.27821	4.92021	11.1245	hypo		Lmo4	chr3	144188530	144205255	46.0789	10.8686	22.4395	hyper
Lpin2	chr17	71183978	71249818	5.76455	3.30478	1.37548	hyper		Csnk1g3	chr18	53862113	53955684	7.2629	7.12118	8.44802	hypo		Lnpep	chr17	17527723	17624489	18.0913	23.0283	21.4753	hyper
Lpp	chr16	24393350	24992578	0.788301	2.105	0.624954	hyper		Csrnp1	chr9	119971166	119984658	21.8913	41.8767	20.3952	hypo		Lnx2	chr5	147016655	147076572	10.2992	7.4241	6.91221	hyper
Lrif1	chr3	106684987	106736576	6.4767	4.25292	8.84369	hyper		Ctnna1	chr18	35118912	35254775	11.0213	22.6158	12.4754	hypo		Lonrf1	chr8	36216064	36249516	1.64291	0.308214	0.507843	hyper
Lrig2	chr3	104453983	104511856	2.81534	2.3407	2.25083	hyper		Ctsd	chr7	142375916	142387870	153.273	168.503	175.227	hypo		Lpar6	chr14	73237891	73240358	10.6388	5.4526	17.9551	hyper
Lrmp	chr6	145115636	145174928	33.7415	50.7145	30.1877	hyper		Cuedc1	chr11	88099146	88194140	2.55952	6.56213	3.11027	hypo		Lpcat1	chr13	73467383	73514538	13.5396	12.6155	19.5318	hyper
Lrpap1	chr5	35091506	35105697	11.0545	11.4165	11.8709	hyper		Cul3	chr1	80266818	80340430	35.1407	33.6529	28.3455	hypo		Lpgat1	chr1	191718024	191784257	2.08631	6.30256	5.21698	hyper
Lrrc20	chr10	61475833	61582228	4.82229	1.41262	2.04631	hyper		Cxcr3	chrX	101731536	101734147	24.5548	59.5837	6.55988	hypo		Lpp	chr16	24393350	24992578	0.788301	2.105	0.624954	hyper
Lrrc32	chr7	98494222	98501830	5.16908	9.11611	3.82595	hyper		Cxcr4	chr1	128588199	128592299	56.5006	26.1988	41.1402	hypo		Lrch1	chr14	74754673	74947877	8.29387	8.45501	5.72485	hyper
Lrrc57	chr2	120604238	120609508	4.05462	3.0402	4.56477	hyper		Cxcr5	chr9	44511787	44526421	6.32248	0.198831	1.31625	hypo		Lrig2	chr3	104453983	104511856	2.81534	2.3407	2.25083	hyper
Lrrc8c	chr5	105519471	105608954	20.3821	69.9002	18.2414	hyper		Cxcr6	chr9	123806477	123811754	15.9336	144.791	116.503	hypo		Lrrc40	chr3	158036682	158067090	6.20683	7.60109	7.44595	hyper
Lrrc8d	chr5	105699969	105815215	5.25548	8.29832	4.64958	hyper		Cxxc5	chr18	35829818	35861688	3.19497	0.354338	1.05018	hypo		Lrrc8c	chr5	105519471	105608954	20.3821	69.9002	18.2414	hyper
Lrsam1	chr2	32925215	32961255	2.14355	1.52918	1.37906	hyper		Cyb561	chr11	105933704	105944147	0.233094	1.47333	0.513345	hypo		Lrrc8d	chr5	105699969	105815215	5.25548	8.29832	4.64958	hyper
Lsm14a	chr7	34344720	34389540	67.8374	59.4355	57.825	hyper		Cyp20a1	chr1	60343372	60387387	7.81067	7.80502	9.70074	hypo		Luc7l2	chr6	38551444	38609470	45.9143	38.4651	44.1041	hyper
Lsm4	chr8	70673231	70678752	235.143	214.132	246.608	hyper		Cysltr1	chrX	106576509	106603679	0.131686	9.28682	22.1518	hypo		Ly6e	chr15	74955051	74959905	268.604	486.667	191.357	hyper
Lsm8	chr6	18848635	18854052	48.7448	44.1489	55.7576	hyper		Cyth1	chr11	118164166	118248592	64.0096	60.9309	63.0648	hypo		Ly86	chr13	37345345	37419036	2.57181	0.159293	1.88498	hyper
Lss	chr10	76531627	76553934	4.84628	26.4432	8.61371	hyper		D16Ertd472e	chr16	78540336	78576688	9.38531	16.6289	13.2918	hypo		Ly96	chr1	16688456	16709605	1.11087	0.56399	1.39473	hyper
Ly6a	chr15	74994877	74998031	71.9467	1325.42	453.414	hyper		Dap	chr15	31224385	31274338	42.6695	162.526	61.9731	hypo		Lyl1	chr8	84701457	84704716	14.4247	0.762394	6.73436	hyper
Ly6i	chr15	74979812	74983430	0.282181	4.00878	1.00267	hyper		Dapk2	chr9	66158226	66272242	2.12998	9.39236	0.821344	hypo		Lyn	chr4	3678121	3791612	2.93467	0.418217	2.99558	hyper
Ly96	chr1	16688456	16709605	1.11087	0.56399	1.39473	hyper		Dapp1	chr3	137931006	137981549	12.5218	10.8005	9.65686	hypo		Lyst	chr13	13590409	13777440	4.90889	13.1874	4.94171	hyper
Lyrm1	chr7	119895861	119916756	1.9304	13.0237	3.70679	hyper		Dars	chr1	128363707	128417416	62.0362	45.8124	71.4445	hypo		Maea	chr5	33335572	33373294	42.2486	33.5479	31.1396	hyper
Lyrm9	chr11	78826595	78843899	2.155	1.96788	2.96427	hyper		Dclk2	chr3	86786150	86920884	1.09359	1.21371	0.800431	hypo		Maml2	chr9	13619989	13709533	4.04829	4.83642	3.52645	hyper
Lysmd4	chr7	67222544	67228468	2.77029	1.89842	3.42771	hyper		Dctn6	chr8	34090421	34108712	46.7132	41.2474	51.3589	hypo		Man1a2	chr3	100562205	100685473	7.23435	7.71122	6.06295	hyper
Lyst	chr13	13590409	13777440	4.90889	13.1874	4.94171	hyper		Dcun1d1	chr3	35892105	35932966	10.5589	7.60706	12.4398	hypo		Man2a1	chr17	64601649	64755110	8.31347	12.5443	8.60994	hyper
Lztfl1	chr9	123697593	123717557	3.3775	3.46538	4.94619	hyper		Ddit4	chr10	59949675	59951770	253.595	73.5756	145.398	hypo		Manea	chr4	26324506	26346652	2.25029	2.39619	3.78016	hyper
Maf	chr8	115703253	115706894	15.5285	21.3307	46.9479	hyper		Degs1	chr1	182275770	182282759	19.8623	50.2948	39.9894	hypo		Map2k6	chr11	110399122	110513637	6.39425	0.955454	4.47916	hyper
Mafb	chr2	160363677	160367065	0.041875	1.0758	0.503505	hyper		Degs2	chr12	108686792	108702306	7.93181	5.57689	7.11653	hypo		Map3k1	chr13	111746435	111808983	12.0031	11.7638	6.84205	hyper
Magohb	chr6	131284389	131293244	12.2058	13.6415	6.83399	hyper		Dennd2d	chr3	106482431	106503030	24.5883	23.1627	23.5014	hypo		Map3k14	chr11	103219764	103267401	16.2449	13.5567	13.1144	hyper
Malt1	chr18	65430997	65478792	15.9394	30.8025	28.5472	hyper		Dennd3	chr15	73512560	73572242	1.27779	0.265013	0.692051	hypo		Map3k7	chr4	31964107	32023466	11.1199	10.7548	11.5149	hyper
Mamdc4	chr2	25563115	25571316	1.13952	0.650704	1.16601	hyper		Dennd4a	chr9	64811011	64919667	2.53472	10.6439	2.25149	hypo		Map4k1	chr7	28982854	29003278	49.9309	60.068	54.167	hyper
Maml2	chr9	13619989	13709533	4.04829	4.83642	3.52645	hyper		Dennd4c	chr4	86748555	86850602	4.627	7.41125	3.87115	hypo		Map7d1	chr4	126232168	126256319	30.6179	43.5704	25.1865	hyper
Man1a	chr10	53906033	54075796	25.9983	79.5191	18.8251	hyper		Depdc1b	chr13	108316337	108389557	3.07781	13.6819	2.93286	hypo		Mapk9	chr11	49846751	49886421	10.852	10.1428	8.06513	hyper
Man2b2	chr5	36806813	36830649	15.3681	21.4409	13.4154	hyper		Dgcr6	chr16	18052860	18071632	14.4776	7.82135	8.95535	hypo		Mapkapk2	chr1	131053704	131097543	32.0393	76.8611	70.1221	hyper
Map2k3	chr11	60932057	60952803	20.5704	16.4864	18.4405	hyper		Dgkh	chr14	78569609	78725089	0.961287	2.05708	0.32278	hypo		Mapre2	chr18	23752333	23893861	13.2819	8.14008	7.99108	hyper
Map2k4	chr11	65688244	65788297	9.73835	11.3051	11.8021	hyper		Dhfr	chr13	92354783	92389053	3.8564	4.53564	4.17137	hypo		2023-03-03	chr18	56761716	56925548	3.18723	1.90669	3.76797	hyper
Map2k5	chr9	63163770	63377852	10.2247	28.8973	9.86275	hyper		Dhrs3	chr4	144892827	144927645	2.98031	0.490899	3.63897	hypo		2023-03-07	chr2	60209936	60248385	23.4556	25.0681	36.0896	hyper
Map3k7	chr4	31964107	32023466	11.1199	10.7548	11.5149	hyper		Dhx34	chr7	16197221	16222032	7.23432	5.42645	4.00725	hypo		Marcks	chr10	37133243	37138926	1.12733	2.05681	7.16732	hyper
Map3k8	chr18	4331327	4352953	2.23802	36.2151	18.2638	hyper		Dip2b	chr15	100038664	100219473	6.48123	6.03451	3.64519	hypo		Marcksl1	chr4	129513581	129515981	14.2397	13.7672	26.6368	hyper
Map4	chr9	109931774	110083954	14.2621	27.1075	15.854	hyper		Disp1	chr1	183086264	183221529	3.04745	8.60672	3.13532	hypo		Mbnl2	chr14	120275669	120431698	6.96997	11.177	9.25839	hyper
Map6	chr7	99267447	99337137	1.56868	23.854	4.06397	hyper		Dlg4	chr11	70018605	70045531	16.0315	16.4147	12.869	hypo		Mbtps1	chr8	119508152	119558761	29.6818	23.9698	20.1183	hyper
Map7	chr10	20148920	20281590	9.11103	8.22182	5.06768	hyper		Dnaja2	chr8	85537640	85555271	47.5902	54.0234	43.6789	hypo		Mcl1	chr3	95658721	95663178	199.93	231.435	225.584	hyper
Mapk13	chr17	28769317	28778704	0.032012	0.327868	3.6234	hyper		Dnajb14	chr3	137867675	137908931	2.21575	1.89528	3.44345	hypo		Mcoln3	chr3	146121791	146140646	1.56757	0.362996	0.401663	hyper
Mapre1	chr2	153741287	153773314	26.5409	25.1538	23.4682	hyper		Dnajc6	chr4	101496648	101642799	2.87379	0.04377	0.23464	hypo		Mctp2	chr7	72077830	72306595	2.4946	6.49675	2.19172	hyper
2023-03-03	chr18	56761716	56925548	3.18723	1.90669	3.76797	hyper		Dnajc7	chr11	100582836	100620168	62.6726	63.8341	52.1621	hypo		Mdfic	chr6	15720661	15802169	5.5642	9.71285	16.1928	hyper
Mark3	chr12	111574510	111656227	16.852	14.86	15.7719	hyper		Dock10	chr1	80501068	80758553	23.21	22.1682	14.7701	hypo		Mdm1	chr10	118141787	118168999	2.62542	4.65155	5.12257	hyper
Max	chr12	76937269	76962248	63.7449	76.5521	41.8018	hyper		Dock8	chr19	24999529	25202432	26.2631	21.2647	16.3625	hypo		Med13	chr11	86265715	86357525	6.87828	6.42669	4.22032	hyper
Mbd5	chr2	48949508	49317069	1.51415	1.87606	1.48994	hyper		Dpp4	chr2	62330073	62412231	13.0571	19.6087	35.5958	hypo		Med13l	chr5	118560719	118765437	8.34909	8.47182	6.41209	hyper
Mbnl2	chr14	120275669	120431698	6.96997	11.177	9.25839	hyper		Dpy19l1	chr9	24411779	24503140	9.72609	15.572	5.6707	hypo		Med30	chr15	52712445	52730431	42.8182	32.1506	50.7555	hyper
Mboat1	chr13	30136490	30246694	5.26769	12.5289	3.16185	hyper		Dus2	chr8	106011478	106053840	6.37892	4.68816	7.5137	hypo		Mef2b	chr8	70152778	70167488	0.568855	0.66766	2.09478	hyper
Mbp	chr18	82475123	82585637	30.7663	27.4846	19.5973	hyper		Dusp4	chr8	34807610	34819894	3.8645	7.17197	5.44065	hypo		Mef2c	chr13	83504034	83667079	1.17764	0.228901	0.558171	hyper
Mcm9	chr10	53537324	53630439	3.9688	3.90177	3.77701	hyper		Dusp5	chr19	53529318	53541322	23.8745	46.3507	9.21422	hypo		Meis1	chr11	18880428	19018969	1.05733	0.08314	0.317978	hyper
Mdfic	chr6	15720661	15802169	5.5642	9.71285	16.1928	hyper		Dusp6	chr10	99263231	99267489	11.7121	17.22	5.46571	hypo		Mettl14	chr3	123368295	123385990	10.8764	10.4935	10.0428	hyper
Mdm2	chr10	117688875	117710758	20.2359	23.8702	34.2839	hyper		Dynlt1c	chr17	6648947	6655831	11.5625	13.1557	20.1585	hypo		Mettl8	chr2	70964562	71055606	5.98477	1.66874	4.15583	hyper
Mdm4	chr1	132986105	133030587	24.7033	16.8618	22.7145	hyper		Dynlt1c	chr17	6601779	6607891	25.4529	29.7135	40.4077	hypo		Mfhas1	chr8	35587798	35679449	9.29519	6.6085	5.47319	hyper
Med10	chr13	69809882	69816094	50.1014	49.3442	83.5136	hyper		Dynlt3	chrX	9654270	9662983	9.19162	3.75154	11.3444	hypo		Mfsd1	chr3	67582768	67604231	15.9334	17.391	20.4232	hyper
Med27	chr2	29346810	29524790	12.23	13.2321	13.0603	hyper		Dyrk1a	chr16	94570206	94695519	18.3273	14.6194	11.055	hypo		Mgll	chr6	88724412	88828360	1.18869	10.5925	8.15744	hyper
Mef2a	chr7	67231163	67372858	8.43679	11.2124	6.91761	hyper		E2f3	chr13	29906575	29986063	2.90442	4.80318	2.4113	hypo		Mgrn1	chr16	4886100	4938296	15.8781	9.36409	16.2714	hyper
Metrnl	chr11	121702427	121717389	0.342743	7.434	1.46764	hyper		E330009J07Rik	chr6	40407498	40436133	4.35166	6.27109	6.74432	hypo		Mgst1	chr6	138140537	138156752	1.23409	0.165478	9.18932	hyper
Mfn2	chr4	147873586	147904909	11.0128	10.8938	8.63061	hyper		Ece1	chr4	137862237	137965229	6.58302	10.4682	6.08261	hypo		Mier3	chr13	111686178	111718594	2.82543	2.04596	2.2891	hyper
Mfsd6	chr1	52656305	52727318	6.05325	11.7886	7.63894	hyper		Edem1	chr6	108828641	108859356	24.5291	42.7954	28.6863	hypo		Milr1	chr11	106751226	106768794	2.9768	8.40376	17.7518	hyper
Mgl2	chr11	70130357	70137542	0.113812	0.166796	2.19668	hyper		Eefsec	chr6	88257334	88446539	18.5042	27.1393	10.9279	hypo		Mir1668	chr8	83723878	83723984	2.38778	1.07004	0.940976	hyper
Mgll	chr6	88724412	88828360	1.18869	10.5925	8.15744	hyper		Efcab11	chr12	99717531	99883442	0.515204	2.70279	0.974866	hypo		Mir1932	chr11	119390472	119390561	2.02103	0.403862	0.869528	hyper
Mgst2	chr3	51661193	51682675	78.3438	85.4535	146.553	hyper		Efr3a	chr15	65787041	65873812	21.0617	29.5144	19.5215	hypo		Mir7053	chr7	44538106	44538178	0.465962	1.1197	0.28681	hyper
Mib1	chr18	10725625	10812217	5.27196	4.72457	5.6988	hyper		Egln3	chr12	54178981	54203874	2.46633	100.019	49.0728	hypo		Mir8091	chr19	41588651	41588789	1.18278	0.84853	0.463249	hyper
Midn	chr10	80148290	80158367	47.3287	37.6528	33.9573	hyper		Ehd3	chr17	73804841	73832093	25.2845	16.0444	21.9749	hypo		Mknk1	chr4	115839198	115879256	16.9505	14.3696	17.6613	hyper
Mief1	chr15	80234080	80253371	7.07423	6.59229	5.30894	hyper		Eif2ak3	chr6	70844527	70905240	5.11457	9.12423	5.15473	hypo		Mllt1	chr17	56892611	56935388	15.3025	11.1696	8.6331	hyper
Minpp1	chr19	32485769	32515370	41.5872	20.14	13.8513	hyper		Eif3h	chr15	51786563	51865461	399.768	420.591	559.872	hypo		Mllt3	chr4	87769925	88033407	13.9525	9.81241	8.25423	hyper
Mir684-1	chr10	129665755	129665839	6.04532	5.15864	7.05204	hyper		Eif4e3	chr6	99625137	99666771	8.79294	50.0348	26.3326	hypo		Mlxip	chr5	123394798	123457931	10.1851	7.85371	6.03937	hyper
Mir684-1	chr2	36389911	36389995	6.57887	5.73652	7.65381	hyper		Elk3	chr10	93247416	93311159	10.7033	11.8731	14.4005	hypo		Mndal	chr1	173857220	173880187	42.1556	53.2754	30.3086	hyper
Mir684-1	chr16	20176150	20176234	14.1321	15.4165	20.5076	hyper		Elk4	chr1	132007605	132025684	14.2481	10.8164	8.31781	hypo		Mpeg1	chr19	12460779	12465285	2.55212	0.543019	3.46579	hyper
Mir684-1	chr5	24257528	24257612	17.3294	18.1492	22.8745	hyper		Elmo1	chr13	20090507	20608356	15.0215	19.1788	11.5152	hypo		Mpp6	chr6	50110241	50198598	17.3673	16.7878	20.6406	hyper
Mir684-1	chr2	80628705	80628790	0.974004	0.637761	1.5429	hyper		Elmo2	chr2	165288031	165326479	10.2112	28.6646	11.1991	hypo		Mppe1	chr18	67225530	67245830	29.1163	20.3713	22.152	hyper
Mir6921	chr11	60200538	60200617	1.08598	1.59262	1.35079	hyper		Elovl5	chr9	77917365	77984519	42.9001	196.269	35.3578	hypo		Mreg	chr1	72159233	72212307	0.003116	0.077159	1.38341	hyper
Mir7023	chr4	149655504	149655567	2.39975	2.4415	1.95792	hyper		Emilin2	chr17	71252176	71310965	8.06202	3.84601	8.167	hypo		Mrpl1	chr5	96210115	96266727	4.19827	2.72608	4.91357	hyper
Mir7036b	chr5	34574151	34574213	1.56134	2.95705	3.47636	hyper		Eml4	chr17	83350931	83480359	10.0928	10.2867	8.57792	hypo		Mrpl13	chr15	55534095	55557312	72.6178	50.0305	80.4448	hyper
Mir8099-1	chr12	93927338	93927464	1.0912	1.15655	1.31138	hyper		Enah	chr1	181896386	182019980	0.020276	2.12745	1.26344	hypo		Msr1	chr8	39581700	39642678	0.004719	0.034359	2.51012	hyper
Mllt3	chr4	87769925	88033407	13.9525	9.81241	8.25423	hyper		Enpp4	chr17	44096310	44105808	4.19027	11.4759	2.19303	hypo		Mta3	chr17	83706163	83814905	30.4136	29.5304	28.7446	hyper
Mmp13	chr9	7272514	7283333	0	0.709007	5.97025	hyper		Entpd1	chr19	40659794	40741602	1.34711	12.3284	1.12061	hypo		Mthfs	chr9	89211190	89240225	17.2746	13.4702	22.125	hyper
Mms19	chr19	41943707	41981136	12.283	16.4968	13.0596	hyper		Ep300	chr15	81586214	81652077	11.7916	21.6479	10.4292	hypo		Mtmr14	chr6	113237843	113281392	12.3091	15.7203	13.4999	hyper
Moap1	chr12	102739830	102743661	0.9135	0.957663	1.28406	hyper		Epas1	chr17	86753864	86833410	1.52031	0.565969	0.323783	hypo		Mtmr3	chr11	4480868	4594815	20.9029	33.0061	18.1547	hyper
Mogat2	chr7	99219084	99238611	0.030207	0.049174	1.94174	hyper		Eps8	chr6	137477245	137649285	0.060363	7.68645	3.27588	hypo		Mtss1	chr15	58941234	59082026	9.87668	1.39322	3.29571	hyper
Moxd1	chr10	24223517	24302783	0.006997	0.128868	3.46432	hyper		Erg	chr16	95359169	95586593	1.76165	0.06334	0.504867	hypo		Mtx3	chr13	92844787	92858230	1.42315	1.02243	1.64521	hyper
Mphosph6	chr8	117791645	117801929	14.2428	13.33	21.1605	hyper		Ergic1	chr17	26561512	26656933	16.5979	12.9674	9.35966	hypo		Muc13	chr16	33794037	33819927	10.655	0.634022	2.83139	hyper
Mrpl17	chr7	105803782	105811087	5.63917	4.47443	6.23157	hyper		Eri1	chr8	35465265	35495533	11.2878	15.5991	12.5152	hypo		Myadm	chr7	3289038	3299349	1.05584	5.80734	4.4303	hyper
Mrpl19	chr6	81957842	81965949	7.84752	6.05419	8.08683	hyper		Ermap	chr4	119175457	119190011	18.1446	0.002988	0.022803	hypo		Myb	chr10	21124930	21160984	37.3258	4.16643	11.8137	hyper
Mrpl23	chr7	142533117	142540742	125.562	73.0893	103.246	hyper		Esco1	chr18	10566512	10610352	13.7003	8.60489	16.1072	hypo		Mybbp1a	chr11	72441378	72451550	75.0758	46.175	39.4497	hyper
Mrpl37	chr4	107055874	107066866	32.5642	17.5985	20.0623	hyper		Esm1	chr13	113209659	113218104	0.166525	15.3184	1.29835	hypo		Myh9	chr15	77760585	77842175	150.043	145.523	102.271	hyper
Mrps11	chr7	78783131	78792988	24.4903	19.5505	27.5036	hyper		Ets1	chr9	32696042	32757820	250.414	178.243	191.866	hypo		Myl10	chr5	136693146	136701094	1.14324	6.32817	3.96117	hyper
Ms4a6b	chr19	11518559	11530403	178.626	260.806	188.186	hyper		Ets2	chr16	95702407	95721049	9.21772	5.11623	2.39399	hypo		Mynn	chr3	30602087	30619873	4.93281	3.06856	5.17571	hyper
Ms4a6c	chr19	11469368	11482196	9.11425	5.3359	11.5381	hyper		Etv3	chr3	87525578	87540158	17.794	14.0163	12.986	hypo		Myo10	chr15	25622550	25813671	2.75646	8.04186	3.98488	hyper
Msi2	chr11	88339382	88718267	10.8649	10.6718	10.5733	hyper		Etv5	chr16	22381313	22439570	1.68923	9.7511	0.560493	hypo		Myo1e	chr9	70207350	70400067	2.1638	1.18484	3.53855	hyper
Msra	chr14	64122621	64455903	13.3804	9.78637	12.0887	hyper		Etv6	chr6	134035700	134270147	6.1587	18.3148	11.3592	hypo		Myo9b	chr8	71272714	71360712	21.9811	22.9664	15.2608	hyper
Mt2	chr8	94172618	94173567	98.1947	14.7409	32.6028	hyper		Eva1b	chr4	126148003	126149874	19.1618	26.2442	19.2699	hypo		Mysm1	chr4	94942041	94979100	4.03014	4.37184	5.8369	hyper
Mta1	chr12	113098278	113137206	60.6117	67.2481	39.8913	hyper		Exoc6	chr19	37550418	37683249	16.7368	22.7325	20.9748	hypo		Mzb1	chr18	35647265	35649367	3.54104	0.232743	3.26368	hyper
Mtpap	chr18	4375592	4397330	9.2869	10.3865	8.68776	hyper		Extl3	chr14	65052059	65098106	12.0734	7.19058	6.13662	hypo		N4bp1	chr8	86841139	86885258	5.45423	8.53261	4.96539	hyper
Mtpn	chr6	35508824	35539888	36.5444	51.5134	61.6631	hyper		F2rl1	chr13	95511730	95525240	14.4455	17.3941	8.9641	hypo		N4bp2l1	chr5	150571643	150594525	16.9359	17.4477	25.9662	hyper
Mttp	chr3	138089855	138143388	0.253814	1.61175	0.397583	hyper		F2rl2	chr13	95696920	95702768	0.617305	9.76915	4.53552	hypo		Nab1	chr1	52455849	52500448	13.188	12.4795	12.5502	hyper
Mtx3	chr13	92844787	92858230	1.42315	1.02243	1.64521	hyper		F730043M19Rik	chr12	33111711	33147586	0.823272	2.03834	1.47917	hypo		Nampt	chr12	32820335	32853369	9.50263	15.9727	13.4823	hyper
Mvb12b	chr2	33729956	33887946	6.42154	5.21893	4.07961	hyper		Fabp4	chr3	10204343	10208576	0.026361	0.052549	16.0234	hypo		Nap1l1	chr10	111473192	111498150	87.6086	97.2904	112.311	hyper
Mx1	chr16	97447035	97462906	1.03386	4.70275	0.333055	hyper		Fam107b	chr2	3713458	3782134	83.4357	183.954	109.517	hypo		Napsa	chr7	44572445	44586846	4.63012	2.24727	12.1363	hyper
Mxd1	chr6	86647045	86669159	5.99174	33.3236	17.9326	hyper		Fam114a2	chr11	57482990	57518644	17.1551	16.0397	18.1448	hypo		Nars2	chr7	96951527	97064757	3.36196	1.66182	3.44647	hyper
Mxd3	chr13	55325168	55329730	7.93904	59.5662	23.821	hyper		Fam129b	chr2	32876134	32925253	5.05761	2.59507	5.16589	hypo		Ncf2	chr1	152807890	152836990	2.81358	0.539046	8.18516	hyper
Myb	chr10	21124930	21160984	37.3258	4.16643	11.8137	hyper		Fam133b	chr5	3543833	3570546	10.3075	11.97	23.5916	hypo		Nck2	chr1	43445751	43570518	14.0834	12.8435	10.9898	hyper
Myo10	chr15	25622550	25813671	2.75646	8.04186	3.98488	hyper		Fam160b1	chr19	57361009	57389594	8.432	8.83427	8.5686	hypo		Ncoa2	chr1	13139105	13374083	12.2952	11.3499	7.40638	hyper
Myo1e	chr9	70207350	70400067	2.1638	1.18484	3.53855	hyper		Fam174b	chr7	73740307	73776919	1.70622	0.963279	1.13324	hypo		Ncoa3	chr2	165992637	166073242	17.7637	25.1151	15.0596	hyper
N4bp1	chr8	86841139	86885258	5.45423	8.53261	4.96539	hyper		Fam43a	chr16	30599723	30602797	1.08431	0.256526	1.73624	hypo		Ncs1	chr2	31245923	31295471	0.600969	0.527229	1.15313	hyper
Nabp1	chr1	51469488	51478399	15.2117	65.9961	79.9242	hyper		Fam49a	chr12	12262139	12376361	6.00844	11.1683	5.32411	hypo		Ndufb2	chr6	39592583	39599471	82.6982	58.0848	94.9096	hyper
Nacc2	chr2	26055536	26122811	1.81317	8.48181	1.84088	hyper		Fam49b	chr15	63929094	64060448	36.0945	47.6606	52.3472	hypo		Ndufb9	chr15	58933810	58939489	106.465	90.7144	144.368	hyper
Naf1	chr8	66860217	66890564	10.5664	7.10747	4.62537	hyper		Fam53b	chr7	132712084	132813196	15.5867	12.9652	9.33186	hypo		Nebl	chr2	17346734	17731068	0.885908	0.960051	6.21855	hyper
Naga	chr15	82329532	82338826	16.0774	13.8799	18.5793	hyper		Fam83d	chr2	158768099	158786637	1.39174	10.236	3.16636	hypo		Nedd9	chr13	41309916	41487360	21.8899	13.2122	15.8405	hyper
Nampt	chr12	32820335	32853369	9.50263	15.9727	13.4823	hyper		Farp1	chr14	121035574	121283726	0.775369	3.78618	1.38149	hypo		Nek2	chr1	191821473	191833049	7.02448	29.1717	8.54294	hyper
Nanos1	chr19	60755987	60759914	2.48513	2.342	2.0218	hyper		Fasl	chr1	161780692	161788495	3.22051	12.5676	0.659769	hypo		Nek6	chr2	38511697	38587490	0.276202	2.71801	4.51781	hyper
Nat10	chr2	103721259	103761250	17.8919	12.0047	10.3224	hyper		Fbxl4	chr4	22357543	22434091	2.87371	1.67662	3.64974	hypo		Nek7	chr1	138484714	138619696	25.3684	24.7629	32.486	hyper
Nbl1	chr4	139082292	139092970	0.179813	1.04026	0.975091	hyper		Fbxo27	chr7	28692849	28699337	1.3958	0.757523	3.6136	hypo		Nenf	chr1	191306797	191318118	20.6201	17.4874	16.4633	hyper
Ncf1	chr5	134220053	134229625	3.67233	67.7802	18.9641	hyper		Fbxw7	chr3	84815577	84979198	3.76535	4.99949	4.1932	hypo		Nfam1	chr15	82996736	83033397	1.7196	0.2897	2.94922	hyper
Ncoa2	chr1	13139105	13374083	12.2952	11.3499	7.40638	hyper		Fcgr2b	chr1	170960559	170976071	1.11997	0.344262	6.64965	hypo		Nfat5	chr8	107293470	107379517	4.29805	2.47288	4.71411	hyper
Ncoa7	chr10	30645582	30803107	6.92613	13.8011	4.6312	hyper		Fcho2	chr13	98723406	98815449	4.23124	10.1481	6.19968	hypo		Nfatc1	chr18	80606205	80713071	28.865	30.4911	12.129	hyper
Ncor1	chr11	62316426	62457332	33.1239	24.7506	22.797	hyper		Fez2	chr17	78369212	78418152	11.8338	10.2642	12.0434	hypo		Nfkb1	chr3	135584655	135691547	50.4273	64.2625	42.3666	hyper
Ncor2	chr5	125017153	125179214	19.4447	15.4568	11.2908	hyper		Ffar2	chr7	30818357	30823775	0.54857	30.9025	5.29778	hypo		Nfkb2	chr19	46304737	46312090	20.9627	41.0136	37.7672	hyper
Nde1	chr16	14163275	14192923	26.5763	58.5613	40.5885	hyper		Fgfr1op	chr17	8165518	8196470	6.97043	6.04319	8.14095	hypo		Nfkbiz	chr16	55811377	55838641	8.11593	12.8488	10.3615	hyper
Ndfip2	chr14	105258673	105309298	18.8793	21.456	32.2175	hyper		Fgl2	chr5	21372673	21378386	2.51394	29.1448	16.0791	hypo		Nfu1	chr6	87009836	87028461	46.2056	29.3072	44.4957	hyper
Ndrg1	chr15	66929318	66969641	5.5489	15.3224	6.14581	hyper		Fgr	chr4	132974095	133001882	0.722887	0.766637	2.40638	hypo		Nfyc	chr4	120757435	120831579	16.3379	18.1196	12.1524	hyper
Necap1	chr6	122874557	122888941	4.49838	6.09653	8.94948	hyper		Fhl2	chr1	43123071	43196761	0.631345	1.57399	0.515949	hypo		Ninj2	chr6	120093380	120200338	0.145147	1.59732	0.813053	hyper
Nedd1	chr10	92684745	92722418	7.07482	7.96658	8.37644	hyper		Fignl1	chr11	11800288	11808962	8.82095	15.2175	10.3765	hypo		Nlrc3	chr16	3946933	3976632	10.3197	16.0044	10.6368	hyper
Nedd4l	chr18	64887756	65217826	2.4953	2.15324	1.00459	hyper		Filip1l	chr16	57353277	57572804	9.05746	3.51534	4.80305	hypo		Notch2	chr3	98013538	98150367	5.42244	6.59891	3.31889	hyper
Nek6	chr2	38511697	38587490	0.276202	2.71801	4.51781	hyper		Fli1	chr9	32422204	32541452	24.7356	33.7304	26.1088	hypo		Nr2c1	chr10	94147931	94197214	2.32232	1.09968	1.70052	hyper
Nemf	chr12	69311543	69357176	10.1655	11.9792	12.1543	hyper		Fos	chr12	85473901	85477270	33.1031	35.0265	1.12223	hypo		Nr2c2	chr6	92091418	92173058	11.3311	10.742	8.70648	hyper
Neto2	chr8	85636588	85691009	0.356028	3.87597	0.625495	hyper		Fosl2	chr5	32136472	32157839	1.27869	11.7138	5.21259	hypo		Nr3c1	chr18	39410545	39487245	12.7527	8.88838	5.76564	hyper
Neurl1b	chr17	26414965	26446342	0.144979	3.1104	0.335606	hyper		Foxk1	chr5	142401497	142462015	17.7572	19.5108	9.82017	hypo		Nr4a1	chr15	101266846	101274794	28.4408	6.04589	6.18054	hyper
Nf2	chr11	4765845	4849544	13.8755	16.2551	13.7514	hyper		Foxn2	chr17	88440712	88490533	10.1635	7.29106	6.58519	hypo		Nr4a3	chr4	48051248	48083352	3.53901	0.277894	0.759635	hyper
Nfatc2	chr2	168476410	168601657	8.36675	29.5239	13.0358	hyper		Foxn3	chr12	99195094	99450074	17.1616	6.77602	4.43915	hypo		Nradd	chr9	110621135	110624393	1.07922	1.03204	0.81601	hyper
Nfil3	chr13	52967209	52981039	1.87249	16.3755	14.6412	hyper		Foxo1	chr3	52268337	52350109	33.6364	42.8889	22.7547	hypo		Nrbf2	chr10	67266689	67285281	11.6597	9.0049	9.74775	hyper
Nfkb1	chr3	135584655	135691547	50.4273	64.2625	42.3666	hyper		Foxo3	chr10	42185786	42276742	19.3738	17.1862	7.9176	hypo		Nrros	chr16	32142825	32165476	20.5566	15.8332	12.8476	hyper
Nfyb	chr10	82748700	82764141	13.6463	13.7382	17.5821	hyper		Foxp1	chr6	98925342	99435345	20.2532	23.0262	9.49552	hypo		Nsl1	chr1	191063021	191084558	4.06792	10.3226	4.17025	hyper
Nid2	chr14	19751257	19811787	0.24337	3.41697	0.42797	hyper		Foxp4	chr17	47867133	47924632	27.3164	23.2474	14.0387	hypo		Nsmaf	chr4	6396208	6454271	21.9156	15.4964	14.3391	hyper
Nin	chr12	70011435	70112035	10.4994	19.9745	9.43309	hyper		Fpr2	chr17	17887824	17893952	0	0.099202	4.43332	hypo		Nsmce1	chr7	125467640	125491542	57.1355	64.531	60.6006	hyper
Ninj2	chr6	120093380	120200338	0.145147	1.59732	0.813053	hyper		Frmd4b	chr6	97286867	97617657	0.781059	3.50993	2.55113	hypo		Nsun6	chr2	14995131	15054872	2.06523	1.82429	2.63198	hyper
Nipa1	chr7	55978484	56019573	4.30418	6.58164	1.15349	hyper		Fryl	chr5	73020191	73256618	15.0789	10.7591	7.44666	hypo		Nt5c2	chr19	46886831	47015189	10.934	5.4845	8.37355	hyper
Nipsnap1	chr11	4874003	4894200	13.7364	18.6153	19.0394	hyper		Fscn1	chr5	142960355	142973189	0.125747	0.891986	9.33377	hypo		Nt5c3	chr6	56882402	56923932	26.6036	21.7313	26.0664	hyper
Nkiras2	chr11	100622955	100627602	12.8121	20.1128	15.4547	hyper		Fth1	chr19	9980600	9985111	405.362	400.875	709.846	hypo		Nt5dc3	chr10	86779005	86838389	2.71919	1.83564	1.98605	hyper
Nlrp1a	chr11	71091197	71144704	0.126823	1.3717	0.513454	hyper		Fto	chr8	91313525	91668433	13.9158	11.3602	9.03312	hypo		Nucb2	chr7	116504369	116540588	2.10497	2.13614	6.5832	hyper
Nlrp3	chr11	59542686	59566956	0.04107	0.111847	1.28649	hyper		Furin	chr7	80389194	80405431	16.5623	521.224	89.566	hypo		Nudt5	chr2	5845034	5868736	16.3745	11.4363	21.5127	hyper
Nme2	chr11	93949814	93956256	250.842	299.886	419.497	hyper		Fyco1	chr9	123789500	123851899	4.0511	3.91964	4.61556	hypo		Nup107	chr10	117750643	117792705	18.8682	27.6075	14.688	hyper
Nme7	chr1	164307672	164437300	6.08907	7.30815	7.87821	hyper		Fyn	chr10	39369799	39565374	106.785	163.783	54.0213	hypo		Nup133	chr8	123897123	123949265	7.3153	5.93813	3.69575	hyper
Nmrk1	chr19	18632016	18652184	1.15985	2.90902	3.70159	hyper		Fzd5	chr1	64730558	64737750	1.01672	0.927153	0.418507	hypo		Nup160	chr2	90677215	90736328	7.63772	7.09737	4.7312	hyper
Nmur1	chr1	86386325	86388141	0.06335	6.73068	0.63654	hyper		Gadd45a	chr6	67035096	67037407	17.2401	2.55221	6.27116	hypo		Nyap1	chr5	137730963	137739998	1.62039	1.94108	1.89827	hyper
Nod1	chr6	54923942	54972612	8.1448	14.4735	1.70033	hyper		Gadd45g	chr13	51846675	51848474	5.494	300.705	79.6039	hypo		Oat	chr7	132557475	132576398	40.7475	21.8798	26.6941	hyper
Nosip	chr7	45062429	45078503	30.7957	38.007	27.826	hyper		Galnt1	chr18	24205344	24286816	33.3086	26.8985	33.226	hypo		Oip5	chr2	119609532	119618505	3.1121	9.27265	4.86199	hyper
Npas2	chr1	39194272	39363240	0.158384	2.15916	0.380118	hyper		Galnt10	chr11	57645442	57787500	44.4824	7.21587	13.7199	hypo		Osbpl11	chr16	33185071	33243312	8.92276	6.25668	6.71067	hyper
Npc2	chr12	84754559	84773112	104.619	213.122	185.9	hyper		Galnt2	chr8	124231394	124345723	33.341	28.6753	34.2843	hypo		Osbpl8	chr10	111164802	111297247	14.3673	39.5941	13.0558	hyper
Nrn1	chr13	36725622	36734477	3.90747	3.93127	1.46272	hyper		Galnt3	chr2	66082766	66124793	0.103794	1.52859	0.669767	hypo		Osbpl9	chr4	109061145	109202272	25.9392	26.1542	27.4687	hyper
Nt5c3	chr6	56882402	56923932	26.6036	21.7313	26.0664	hyper		Gas2l3	chr10	89408823	89443967	0.42854	2.88802	0.648244	hypo		Osgin2	chr4	15997121	16013877	3.22703	2.92977	5.44771	hyper
Ntng2	chr2	29194821	29248040	3.52858	8.1248	7.511	hyper		Gas7	chr11	67532998	67688992	0.103203	0.33496	1.04032	hypo		Otud1	chr2	19658062	19660590	14.6963	5.19619	4.7687	hyper
Nucb2	chr7	116504369	116540588	2.10497	2.13614	6.5832	hyper		Gata3	chr2	9857078	9878600	17.3022	34.6492	4.50378	hypo		Otulin	chr15	27605921	27630693	29.987	47.4776	28.6363	hyper
Nudcd1	chr15	44375227	44428307	6.07634	4.30156	7.42288	hyper		Gbp10	chr5	105215699	105239533	3.77146	13.1904	5.23339	hypo		Oxa1l	chr14	54360841	54369669	23.3743	21.0664	15.0486	hyper
Nudt16l1	chr16	4939111	4941020	49.3887	34.4989	37.6277	hyper		Gbp2	chr3	142620663	142638008	16.6118	904.245	54.4023	hypo		P2rx4	chr5	122707557	122729042	8.38476	5.13077	12.9559	hyper
Nup153	chr13	46679902	46727849	37.7637	36.482	29.5991	hyper		Gbp2b	chr3	142594847	142619176	0.342661	1.83999	0.495804	hypo		P2ry10	chrX	107089335	107104970	15.8425	29.6552	42.3331	hyper
Nup50	chr15	84923428	84942963	21.7046	19.8692	17.64	hyper		Gbp3	chr3	142560052	142573212	6.17693	58.953	12.2497	hypo		P2ry2	chr7	100996568	101012053	0.529152	0.049819	1.3763	hyper
Nup54	chr5	92415540	92435199	14.1422	10.9242	10.4473	hyper		Gbp5	chr3	142496934	142522344	5.62451	47.9693	15.4185	hypo		Pafah1b3	chr7	25295049	25297955	17.4154	15.7005	26.6801	hyper
Nxpe3	chr16	55839953	55895279	17.426	20.933	30.0718	hyper		Gbp6	chr5	105270702	105293699	11.6521	42.633	24.8758	hypo		Pag1	chr3	9687482	9833679	10.8084	8.79615	5.36184	hyper
Oasl2	chr5	114896934	114912245	2.69914	11.8167	0.201449	hyper		Gbp7	chr3	142530336	142550151	12.2592	54.3336	8.37623	hypo		Papolg	chr11	23862646	23895270	6.89225	4.79419	10.9611	hyper
Obsl1	chr1	75485825	75506452	0.083706	0.359504	1.11785	hyper		Gcnt1	chr19	17326141	17372844	1.22815	4.42113	2.59115	hypo		Parp1	chr1	180568975	180601254	45.236	24.9607	23.8361	hyper
Olfm1	chr2	28193093	28230736	0.136237	0.565729	1.58503	hyper		Gcnt2	chr13	40859768	40960892	0.728289	0.421229	10.772	hypo		Parp8	chr13	116854824	117025516	10.1808	3.77483	5.74209	hyper
Os9	chr10	127094259	127121160	60.693	59.3833	42.2889	hyper		Gem	chr4	11704447	11714993	1.49426	5.93444	8.02762	hypo		Parvg	chr15	84324720	84342978	50.6554	49.5639	46.6544	hyper
Osbpl1a	chr18	12755312	12941841	2.38534	0.621813	0.47517	hyper		Gfod1	chr13	43195519	43304172	2.16796	0.877827	0.926748	hypo		Pcmtd1	chr1	7088920	7173628	7.04161	6.04283	8.20519	hyper
Osbpl9	chr4	109061145	109202272	25.9392	26.1542	27.4687	hyper		Ggh	chr4	20042052	20066111	6.00784	4.6209	10.1915	hypo		Pdcd2l	chr7	34184497	34196647	18.2823	8.75543	18.2039	hyper
Osgin2	chr4	15997121	16013877	3.22703	2.92977	5.44771	hyper		Gls2	chr10	128194635	128210004	1.02695	0.52405	0.586365	hypo		Pdcd4	chr19	53892231	53929861	151.442	79.4122	43.488	hyper
Osm	chr11	4236785	4241026	7.59411	32.2529	12.7204	hyper		Gm11696	chr11	109354778	109363654	0.881547	1.02183	1.86169	hypo		Pde3b	chr7	114415254	114537937	18.4974	34.6276	19.8568	hyper
Ostf1	chr19	18580364	18631813	66.9154	101.221	172.731	hyper		Gm12216	chr11	53785489	53859256	3.32938	6.51621	3.17425	hypo		Pde4b	chr4	102254742	102607262	14.1415	20.1614	16.0622	hyper
Ostm1	chr10	42678916	42702462	18.2561	19.6015	25.4675	hyper		Gm16907	chr13	63289154	63297147	1.07329	2.63137	2.75534	hypo		Pde4d	chr13	108654177	109955969	5.90341	16.6299	8.21166	hyper
Otos	chr1	92644218	92648841	0.424709	1.36538	1.25319	hyper		Gm1966	chr7	106595549	106644645	10.1234	15.0869	7.65346	hypo		Pde7a	chr3	19223109	19311322	9.88086	6.25121	7.49748	hyper
Otud5	chrX	7841831	7876626	35.2628	61.9397	36.2832	hyper		Gm19705	chr1	136683396	136690805	5.17215	23.2631	13.2615	hypo		Pdhx	chr2	103021057	103073513	6.34023	3.72543	4.61642	hyper
Otud7b	chr3	96104527	96161129	5.2266	7.09968	4.15504	hyper		Gm4759	chr7	106421550	106441073	4.1577	7.49138	2.32287	hypo		Pdk3	chrX	93764616	93832095	10.2764	9.21196	11.7367	hyper
P2rx3	chr2	84996552	85035834	0.050185	11.6674	0.045434	hyper		Gm4956	chr1	21285246	21298312	8.57674	0.0327	0.578865	hypo		Pdlim5	chr3	142239585	142395696	6.10475	3.58052	3.64629	hyper
P2ry14	chr3	59114623	59153492	0.614791	19.3068	2.3791	hyper		Gm5148	chr3	37714190	37724360	29.1847	21.9555	30.8704	hypo		Pdxk	chr10	78436747	78464948	5.53242	2.41403	3.77647	hyper
P2ry2	chr7	100996568	101012053	0.529152	0.049819	1.3763	hyper		Gm6710	chr2	175869245	175883182	0.692238	1.22592	2.16916	hypo		Pfkfb3	chr2	11471431	11553929	7.65657	9.3753	7.87933	hyper
P4ha2	chr11	54100924	54131667	0.596614	8.2593	2.23669	hyper		Gm6710	chr2	175192980	175206917	0.627062	0.518575	1.01053	hypo		Pgap1	chr1	54473000	54557684	1.28402	0.341555	0.856247	hyper
Pabpc1	chr15	36595658	36608973	432.214	460.285	320.798	hyper		Gm8817	chrX	167063449	167070370	0.174507	1.06007	0.442861	hypo		Phf21a	chr2	92184182	92364666	8.4699	7.57016	8.63527	hyper
Pacs2	chr12	113014508	113074401	10.3484	9.76476	6.94042	hyper		Gna12	chr5	140759944	140830431	17.047	5.45961	6.75431	hypo		Phtf2	chr5	20758664	20882124	3.55781	1.59935	2.94244	hyper
Pacsin2	chr15	83375607	83464606	16.0009	16.1393	13.1722	hyper		Gna14	chr19	16435667	16610818	1.14223	0.010091	0.045985	hypo		Pi4kb	chr3	94974731	95006937	15.371	10.3193	11.4824	hyper
Pafah2	chr4	134396320	134427412	3.04163	1.73576	1.72405	hyper		Gna15	chr10	81502314	81524225	13.2388	14.5403	6.59075	hypo		Pigh	chr12	79080670	79089670	4.46126	3.68499	6.95633	hyper
Palm3	chr8	84021474	84030295	1.60123	1.39273	5.8007	hyper		Gnai3	chr3	108107275	108146152	47.4204	58.3092	61.5968	hypo		Pigl	chr11	62458460	62513900	4.76723	3.78386	4.75185	hyper
Panx1	chr9	15005785	15045478	37.9826	30.57	23.8522	hyper		Gnaq	chr19	16132831	16387453	1.38584	20.0704	2.79474	hypo		Pik3ap1	chr19	41274218	41385070	0.919149	9.00924	3.38211	hyper
Paqr4	chr17	23736186	23740330	2.80386	6.62162	1.6791	hyper		Gne	chr4	44034075	44084177	14.2374	9.44602	7.79752	hypo		Pik3c3	chr18	30272896	30348120	15.3926	14.192	15.792	hyper
Park7	chr4	150897133	150909921	269.625	172.272	203.51	hyper		Gng12	chr6	66896397	67021361	4.77019	2.6735	4.25933	hypo		Pik3ca	chr3	32436151	32468486	5.34659	6.50483	6.59172	hyper
Parp11	chr6	127453723	127494239	6.3499	5.89393	4.11411	hyper		Gnptab	chr10	88379412	88447329	9.12284	11.2642	6.92222	hypo		Pik3cg	chr12	32173397	32208649	6.18978	4.48092	2.89267	hyper
Parp9	chr16	35938470	35972621	16.5805	43.8386	25.3009	hyper		Gpatch2	chr1	187215511	187351429	4.38218	3.34001	3.18455	hypo		Pik3r1	chr13	101680761	101768217	21.5762	15.4903	11.7942	hyper
Parvg	chr15	84324720	84342978	50.6554	49.5639	46.6544	hyper		Gpbp1	chr13	111425680	111490041	36.9901	24.9517	40.7661	hypo		Pik3r4	chr9	105642995	105687655	6.5077	7.86671	5.44783	hyper
Pcbp2	chr15	102470632	102500059	130.27	139.898	103.603	hyper		Gpcpd1	chr2	132529082	132578248	12.6885	12.1059	15.1779	hypo		Pikfyve	chr1	65186685	65278696	2.10765	1.63433	1.93598	hyper
Pcgf5	chr19	36379067	36456204	11.3402	24.0793	12.8073	hyper		Gpr137b-ps	chr13	12614065	12650395	1.58922	2.2217	2.311	hypo		Pip4k2a	chr2	18842256	18998121	40.4047	20.7943	16.9423	hyper
Pdcd1	chr1	94038305	94052553	12.1836	5.16489	8.17499	hyper		Gpr141	chr13	19749682	19824257	0.26806	0.698982	4.979	hypo		Pisd	chr5	32736314	32785626	19.5114	7.86472	11.3061	hyper
Pdcd4	chr19	53892231	53929861	151.442	79.4122	43.488	hyper		Gpr15	chr16	58717435	58718724	1.16386	1.35983	13.1427	hypo		Pitpnm2	chr5	124118689	124249760	18.7363	9.22761	5.84551	hyper
Pde11a	chr2	75991132	76338653	0.542869	1.48315	0.761431	hyper		Gpr171	chr3	59096448	59101821	8.47703	39.7653	40.6975	hypo		Pitrm1	chr13	6548157	6580149	24.9247	8.30792	9.36849	hyper
Pde2a	chr7	101421691	101512829	13.6042	42.2955	16.1306	hyper		Gpr174	chrX	107255878	107296769	9.92941	9.12648	11.3486	hypo		Pkib	chr10	57631981	57741112	0.173808	0.624793	1.54001	hyper
Pde8a	chr7	81213804	81333622	1.81775	1.99547	6.88698	hyper		Gpr18	chr14	121911434	121915774	18.4634	69.2725	31.4903	hypo		Pkig	chr2	163658386	163726158	20.3493	11.3146	9.50841	hyper
Pdgfa	chr5	138976972	138994953	0	0.155955	1.49659	hyper		Gpr34	chrX	13632769	13640858	2.42425	2.24031	2.61957	hypo		Pla2g4a	chr1	149829622	149961284	3.0885	0.349423	2.50753	hyper
Pdgfb	chr15	79995876	80014808	0.603047	3.32873	7.98008	hyper		Gpr68	chr12	100876682	100908198	6.40096	9.89374	16.6473	hypo		Pla2g7	chr17	43568451	43612201	0.049654	0.059467	5.02968	hyper
Pdlim4	chr11	54054928	54069017	25.3733	5.49297	1.60966	hyper		Gpr89	chr3	96871066	96905298	8.78209	6.1032	7.14609	hypo		Plac8	chr5	100553733	100572205	95.6445	1732.85	89.6158	hyper
Pdlim5	chr3	142239585	142395696	6.10475	3.58052	3.64629	hyper		Gpsm2	chr3	108678638	108722299	6.96633	14.464	6.27687	hypo		Plaur	chr7	24462500	24475873	1.64038	0.296537	10.25	hyper
Pdp1	chr4	11958183	11966450	2.80091	2.07836	3.69124	hyper		Gramd1b	chr9	40297907	40455764	8.98948	8.43733	8.24766	hypo		Plbd1	chr6	136612071	136661893	0.292191	0.041336	3.33134	hyper
Pdpn	chr4	143267409	143299564	0.010269	0.139555	3.14743	hyper		Gramd4	chr15	86057695	86137636	34.8467	30.3899	21.7438	hypo		Plcb4	chr2	135741830	136013068	0.883008	0.445173	1.1008	hyper
Pds5a	chr5	65615260	65697856	27.2167	29.4872	23.2379	hyper		Grb7	chr11	98446834	98455373	1.0255	1.06571	0.571416	hypo		Plcg2	chr8	117498291	117635142	2.42817	4.62125	7.12243	hyper
Pdzd8	chr19	59296084	59345780	10.363	9.39668	7.25771	hyper		Grifin	chr5	140563189	140565067	1.62793	3.46911	2.49755	hypo		Plcl2	chr17	50509547	50688494	24.7417	29.9122	16.4834	hyper
Pex14	chr4	148960535	149099812	17.743	15.2443	13.8679	hyper		Grk6	chr13	55445072	55460927	162.872	190.689	135.773	hypo		Plcxd2	chr16	45959261	46010413	4.42759	3.40796	3.03742	hyper
Pfdn1	chr18	36403679	36454495	36.7687	35.7282	48.8952	hyper		Gse1	chr8	120488866	120581383	20.3842	10.7583	8.70726	hypo		Pld4	chr12	112760655	112768986	1.85238	4.16283	1.73876	hyper
Pfkfb3	chr2	11471431	11553929	7.65657	9.3753	7.87933	hyper		Gtf2a1	chr12	91555262	91590487	3.91753	3.36319	2.92026	hypo		Plek	chr11	16971206	17008718	1.9474	3.41848	14.4739	hyper
Pfkfb4	chr9	108991902	109032225	2.10306	2.37283	2.33948	hyper		Gtpbp8	chr16	44738879	44746363	7.43035	3.56391	7.23594	hypo		Plekha1	chr7	130865910	130913302	10.9739	3.99005	7.81286	hyper
Pfkp	chr13	6579874	6648771	25.6444	63.3463	44.379	hyper		Gvin1	chr7	105895119	106215340	4.28269	13.5298	1.61358	hypo		Plin2	chr4	86656565	86670059	12.6882	7.22007	42.4769	hyper
Pgp	chr17	24470473	24471596	79.2526	94.4362	49.1853	hyper		Gypc	chr18	32528320	32560034	18.0152	8.83044	10.1399	hypo		Plk2	chr13	110395044	110400843	0.344026	5.9149	3.0815	hyper
Pgs1	chr11	117986857	118024011	21.0152	26.5616	36.1645	hyper		Gzmb	chr14	56258858	56262260	5.72595	413.589	220.82	hypo		Plxnc1	chr10	94790866	94944578	5.34418	2.91016	3.12782	hyper
Phb	chr11	95666957	95680773	84.504	47.8584	65.8998	hyper		H2-M3	chr17	37270234	37274485	22.9064	30.0147	24.9997	hypo		Pmaip1	chr18	66458604	66465558	0.746399	10.4888	6.44272	hyper
Phc3	chr3	30899295	30969415	6.33816	9.24209	7.78926	hyper		H2-Oa	chr17	34092379	34095234	4.98246	9.62428	5.7811	hypo		Pmepa1	chr2	173224465	173276533	1.62344	2.18776	3.88398	hyper
Phlda2	chr7	143501548	143502524	2.04754	0	0.015598	hyper		H2-Q1	chr17	35320558	35325099	14.0213	24.4243	8.12249	hypo		Pnp2	chr14	50956141	50964749	5.98679	2.5692	3.52434	hyper
Phyhd1	chr2	30266203	30282149	2.05069	0.654536	2.28549	hyper		H2-Q5	chr17	35394099	35395630	35.1247	26.4536	5.8173	hypo		Pold1	chr7	44532744	44548815	36.61	36.8087	16.1628	hyper
Pias4	chr10	81153966	81167720	18.2481	20.5011	16.1751	hyper		H2-Q6	chr17	35424877	35428361	73.9214	62.1678	11.9253	hypo		Poll	chr19	45552276	45560543	7.87299	9.08201	5.94449	hyper
Picalm	chr7	90130232	90209447	31.7611	134.382	40.7356	hyper		H2-Q8	chr17	35424847	35428361	27.3179	14.5654	2.81589	hypo		Pon2	chr6	5264624	5298373	23.3021	23.2868	35.8425	hyper
Pigk	chr3	152714100	152789013	6.62898	4.70687	6.79401	hyper		H2-Q9	chr17	35439167	35443770	85.5711	92.768	21.519	hypo		Pou2af1	chr9	51213690	51240079	6.59791	1.38272	4.74346	hyper
Pigm	chr1	172376531	172384099	7.21591	6.59633	8.92854	hyper		Haao	chr17	83831354	83846790	1.41068	2.98102	2.80363	hypo		Pou2f1	chr1	165865154	166002634	3.56758	3.46395	3.37581	hyper
Pigp	chr16	94358763	94371015	23.5359	7.796	22.8004	hyper		Havcr2	chr11	46454931	46481254	0.11524	0.368111	1.03726	hypo		Pou6f1	chr15	100575318	100586365	5.64057	8.26819	6.90636	hyper
Pigz	chr16	31933851	31946046	0.053922	14.9156	3.36244	hyper		Hbp1	chr12	31926455	31950535	17.3837	16.6402	23.174	hypo		Ppdpf	chr2	181187343	181188504	103.495	115.066	106.232	hyper
Pik3c2a	chr7	116337276	116443458	3.74654	5.15708	6.85347	hyper		Hbs1l	chr10	21295979	21368889	18.593	16.3114	19.3052	hypo		Ppm1b	chr17	84956741	85023992	41.1984	25.3223	27.873	hyper
Pik3ca	chr3	32436151	32468486	5.34659	6.50483	6.59172	hyper		Hck	chr2	153108468	153151441	0.673201	0.05333	4.20405	hypo		Ppm1k	chr6	57506502	57535426	2.30592	1.80625	1.91709	hyper
Pik3r1	chr13	101680761	101768217	21.5762	15.4903	11.7942	hyper		Hcls1	chr16	36934983	36963214	126.456	192.121	163.322	hypo		Ppm1l	chr3	69316918	69555396	2.13333	0.751471	0.847029	hyper
Pik3r5	chr11	68432125	68497846	24.5206	31.0437	12.3839	hyper		Hdc	chr2	126593660	126618678	1.74662	1.83581	2.98117	hypo		Ppp1r12a	chr10	108162400	108277575	25.0863	84.3661	39.1746	hyper
Pilrb1	chr5	137852147	137858049	0.04201	2.54996	1.73535	hyper		Hdhd3	chr4	62499054	62502200	1.02893	1.95606	0.769472	hypo		Ppp1r12b	chr1	134765943	134955940	2.03907	0.914733	1.33383	hyper
Pim1	chr17	29491045	29495459	59.0158	474.497	272.223	hyper		Heatr1	chr13	12395375	12438893	11.7372	7.1129	7.94561	hypo		Ppp1r16b	chr2	158666733	158766334	10.6484	9.77619	7.22797	hyper
Pim3	chr15	88862194	88865726	16.8772	14.4219	13.15	hyper		Hectd1	chr12	51743722	51829536	22.131	43.4082	15.6345	hypo		Ppp2r5c	chr12	110447179	110583074	50.7243	53.1187	66.034	hyper
Pip4k2c	chr10	127197067	127211622	19.9432	14.9972	10.6781	hyper		Helz	chr11	107547960	107686943	9.21598	10.1796	6.60948	hypo		Ppp3ca	chr3	136670066	136937727	17.3686	21.4284	8.11394	hyper
Pisd-ps2	chr17	3064318	3084183	1.00264	0.50316	0.743647	hyper		Herpud1	chr8	94386500	94395358	29.2695	30.5837	28.8342	hypo		Ppp3r1	chr11	17159298	17200380	37.6924	25.266	41.9162	hyper
Pkp4	chr2	59160850	59355205	3.65426	14.3623	3.75697	hyper		Herpud2	chr9	25108130	25151781	20.4505	20.2144	15.111	hypo		Ppp4r2	chr6	100833638	100868717	23.2693	16.8296	23.5942	hyper
Plac8	chr5	100553733	100572205	95.6445	1732.85	89.6158	hyper		Hexa	chr9	59539667	59565105	24.0654	21.12	20.9395	hypo		Ppp6r3	chr19	3454929	3575749	21.0222	22.0973	19.8117	hyper
Plcg1	chr2	160731310	160775760	37.0513	32.1387	36.2533	hyper		Hgsnat	chr8	25944459	25976744	10.9064	11.0557	10.4646	hypo		Prcp	chr7	92875253	92934581	8.25037	2.58632	4.40742	hyper
Plekha5	chr6	140424099	140594906	4.48542	5.90165	4.71575	hyper		Hibadh	chr6	52546230	52640300	24.639	14.8022	25.1686	hypo		Prdm9	chr17	15543079	15563323	0.811701	0.660225	1.29381	hyper
Plxna1	chr6	89316314	89362613	1.5739	0.85982	1.25868	hyper		Hif1a	chr12	73907867	73947530	17.6685	174.856	92.0717	hypo		Prep	chr10	45067214	45158995	18.7224	20.7575	23.2162	hyper
Plxnc1	chr10	94790866	94944578	5.34418	2.91016	3.12782	hyper		Hint1	chr11	54866438	54870496	328.217	356.126	385.409	hypo		Prg2	chr2	84980461	84983632	43.7576	0.761307	82.7117	hyper
Plxnd1	chr6	115954811	115995005	2.8162	4.6955	4.24406	hyper		Hip1	chr5	135406519	135545122	0.415184	2.24831	0.930219	hypo		Prg3	chr2	84988215	84993886	1.32011	0.070471	2.85911	hyper
Poc1b	chr10	99107171	99197988	6.90767	6.66813	5.93174	hyper		Hip1r	chr5	123973628	124003215	10.5751	11.7693	7.96573	hypo		Primpol	chr8	46575594	46617200	5.5252	5.56814	4.17531	hyper
Podxl	chr6	31519493	31563937	1.04277	0.063032	0.072501	hyper		Hist1h1d	chr13	23555032	23555807	2.08586	0.931509	0.514622	hypo		Prkag2	chr5	24862735	25100642	8.12546	5.36082	8.3691	hyper
Pofut2	chr10	77259300	77269586	12.2837	9.15954	10.1639	hyper		Hivep2	chr10	13966379	14151378	8.12424	8.34594	4.54627	hypo		Prkcb	chr7	122289125	122634401	9.75251	6.8447	7.45617	hyper
Polr1a	chr6	71909053	71979360	10.842	10.2077	7.4656	hyper		Hivep3	chr4	119814678	120135411	1.51147	0.592963	0.585236	hypo		Prkcd	chr14	30595354	30626208	18.1017	18.2729	19.1826	hyper
Polr3k	chr2	181864360	181870826	15.0018	19.1723	17.4502	hyper		Hlcs	chr16	94129306	94287856	5.46992	2.11236	2.61561	hypo		Prkd3	chr17	78949405	79020816	12.9474	6.57306	8.08695	hyper
Pomgnt2	chr9	121981606	121996026	1.18547	0.033339	0.068876	hyper		Hltf	chr3	20057811	20118491	9.24669	7.16939	10.8691	hypo		Prmt3	chr7	49778358	49858265	19.7888	11.9169	12.1328	hyper
Por	chr5	135689214	135735325	42.4451	36.5822	27.36	hyper		Hmbox1	chr14	64822218	64949847	5.26934	3.90844	3.53475	hypo		Prr5	chr15	84680998	84703673	1.58877	2.09248	1.84413	hyper
Ppfia1	chr7	144476755	144553729	14.526	12.8803	10.8983	hyper		Hmgb1	chr5	149047227	149053037	72.7668	69.2544	68.8594	hypo		Prrc1	chr18	57354733	57392719	5.83653	5.57909	5.02375	hyper
Ppia	chr11	6415870	6419810	1347.98	1528.56	1947.15	hyper		Hmox1	chr8	75093618	75100593	0.712761	3.21609	5.69379	hypo		Prss30	chr17	23972127	23975230	0.102796	3.21071	1.98755	hyper
Ppib	chr9	66060169	66066629	210.716	229.052	318.225	hyper		Hnrnpa3	chr2	75659259	75669407	14.9087	19.6847	16.7315	hypo		Psap	chr10	60277628	60302600	158.919	183.077	166.786	hyper
Ppm1d	chr11	85311254	85347071	16.1331	12.3689	10.2662	hyper		Hnrnpk	chr13	58391132	58403343	210.63	186.112	267.549	hypo		Psat1	chr19	15905123	15925059	33.7639	36.3912	34.8025	hyper
Ppm1m	chr9	106194953	106199233	29.6153	43.4011	60.3404	hyper		Hopx	chr5	77086986	77115123	29.1195	239.095	14.7973	hypo		Psen2	chr1	180227004	180256300	36.3048	13.6204	22.0043	hyper
Ppp1r12a	chr10	108162400	108277575	25.0863	84.3661	39.1746	hyper		Hpse	chr5	100679486	100719683	0.885602	10.2642	1.81784	hypo		Ptbp3	chr4	59471868	59549364	39.1028	37.4238	28.7317	hyper
Ppp1r12b	chr1	134765943	134955940	2.03907	0.914733	1.33383	hyper		Hs6st1	chr1	36068400	36106446	20.5178	10.6135	8.97026	hypo		Pten	chr19	32757577	32826160	12.6359	10.0265	7.36792	hyper
Ppp1r21	chr17	88530124	88588367	14.0461	7.29862	11.2374	hyper		Hsd11b1	chr1	193221641	193264045	33.7565	8.15942	25.2778	hypo		Ptger4	chr15	5233399	5244187	12.46	14.8645	7.29377	hyper
Ppp1r3b	chr8	35375741	35388137	0.906277	3.65494	4.53868	hyper		Hsf4	chr8	105269801	105275845	0.718263	1.15649	0.232283	hypo		Ptk2b	chr14	66153257	66281052	44.6458	36.8982	26.806	hyper
Ppp2r1b	chr9	50856924	50894229	29.2194	12.8358	15.8893	hyper		Hspa8	chr9	40801273	40805199	893.631	1061.44	976.287	hypo		Ptma	chr1	86526736	86530698	1296.57	1637.49	1302.73	hyper
Ppp3ca	chr3	136670066	136937727	17.3686	21.4284	8.11394	hyper		I830077J02Rik	chr3	105925891	105932664	0.828189	0.446946	2.77168	hypo		Ptp4a2	chr4	129820479	129850003	95.6583	75.2295	95.6652	hyper
Ppp3cc	chr14	70217898	70289449	16.6795	54.7846	32.0032	hyper		Icam1	chr9	21015960	21028796	10.9882	54.0917	30.6273	hypo		Ptpn14	chr1	189728268	189876693	1.54793	0.360387	0.148986	hyper
Ppp4r1	chr17	65783355	65841926	12.3841	10.5361	10.3108	hyper		Icam2	chr11	106377656	106382641	35.8664	23.1243	41.6123	hypo		Ptpn22	chr3	103859795	103912252	41.0526	57.0249	47.1321	hyper
Ppt1	chr4	122836227	122859175	12.8112	15.1867	23.3659	hyper		Icosl	chr10	78069368	78079525	1.30333	6.26281	2.77341	hypo		Ptpn6	chr6	124720707	124738709	123.087	81.8825	74.4357	hyper
Prc1	chr7	80294451	80316259	8.96578	46.8406	16.1024	hyper		Ifi47	chr11	49076587	49096987	91.2781	177.186	140.715	hypo		Ptprj	chr2	90429756	90580647	1.27211	1.68823	2.38802	hyper
Prdm1	chr10	44437174	44458748	0.977967	4.64276	1.67785	hyper		Ifih1	chr2	62595793	62646255	4.95987	3.92334	1.70187	hypo		Ptrh2	chr11	86683983	86692457	10.8524	6.51043	11.4449	hyper
Prdx1	chr4	116685599	116700000	88.4383	117.274	197.615	hyper		Ifit3	chr19	34583529	34588982	6.33887	31.3328	0.43547	hypo		Purb	chr11	6467599	6476076	19.7726	16.1872	14.8455	hyper
Prdx6	chr1	161240112	161251210	72.3682	69.8411	46.9259	hyper		Ifitm1	chr7	140967429	140969827	14.2239	222.859	153.23	hypo		Pus10	chr11	23665674	23732876	6.10082	3.55689	5.60182	hyper
Prelid2	chr18	41875696	41951194	12.4263	57.3018	16.6218	hyper		Ifnar2	chr16	91372783	91405587	21.5388	17.2326	17.0833	hypo		Pus7l	chr15	94522640	94543507	7.51493	3.53045	5.39501	hyper
Prep	chr10	45067214	45158995	18.7224	20.7575	23.2162	hyper		Ifng	chr10	118441047	118445892	2.97316	101.698	42.0006	hypo		Pxdc1	chr13	34627841	34652681	0.473957	0.209012	1.63057	hyper
Prickle3	chrX	7657379	7668186	8.55837	18.988	12.9132	hyper		Ifngr2	chr16	91547094	91564007	15.0152	1.2276	15.0587	hypo		Pxk	chr14	8098213	8165111	13.1488	17.7916	15.7823	hyper
Prim2	chr1	33453808	33669794	12.8376	14.0069	10.0855	hyper		Ift27	chr15	78159463	78174108	13.2463	19.7355	16.9633	hypo		Pxylp1	chr9	96823343	96889474	5.42687	7.93245	3.95892	hyper
Prkar1a	chr11	109650949	109669648	108.755	159.993	151.108	hyper		Igf2r	chr17	12682406	12769706	13.1482	6.25403	4.35212	hypo		Qpct	chr17	79051906	79090243	3.64916	0.141915	0.911046	hyper
Prkca	chr11	107933387	108343888	6.12329	6.98685	3.3882	hyper		Igsf23	chr7	19937305	19950743	19.8941	19.425	5.11313	hypo		Qrfp	chr2	31806168	31810518	0.555559	0.552896	1.93176	hyper
Prkcsh	chr9	22002988	22014245	62.6266	57.2011	50.0018	hyper		Iigp1	chr18	60376029	60392629	7.25979	62.236	3.95715	hypo		Rab11fip1	chr8	27138773	27174646	6.83066	4.65965	5.42738	hyper
Prkcz	chr4	155260118	155361428	2.74667	1.44748	3.2499	hyper		Ikzf2	chr1	69531210	69685960	6.09628	0.785376	1.20759	hypo		Rab14	chr2	35180205	35201120	24.7927	20.0114	32.8078	hyper
Prnp	chr2	131909928	131938436	3.22869	392.24	17.9123	hyper		Ikzf3	chr11	98464693	98546031	26.5965	19.1044	14.1524	hypo		Rab18	chr18	6765167	6791606	18.1982	15.6631	25.893	hyper
Pros1	chr16	62854334	62929340	0.600423	5.11353	2.89357	hyper		Il10	chr1	131019845	131024970	0.1479	11.9318	1.89335	hypo		Rab31	chr17	65651726	65772752	1.47701	1.69947	8.79842	hyper
Prr33	chr7	142491080	142506771	2.26762	1.49373	1.73048	hyper		Il12rb2	chr6	67292018	67376137	0.964673	79.3533	2.8221	hypo		Rab3d	chr9	21907511	21918121	4.94152	11.0324	6.03931	hyper
Prr7	chr13	55464267	55473155	16.7044	10.2767	6.70622	hyper		Il17ra	chr6	120463197	120483727	50.9032	51.1182	45.767	hypo		Rab3gap1	chr1	127868773	127943876	15.0617	10.0176	11.3859	hyper
Prss30	chr17	23972127	23975230	0.102796	3.21071	1.98755	hyper		Il18rap	chr1	40515362	40551705	3.19682	50.6083	15.8361	hypo		Rab3ip	chr10	116905784	116950380	15.3443	6.93673	7.35614	hyper
Psma6	chr12	55398825	55418459	165.961	146.722	317.827	hyper		Il1b	chr2	129364580	129371120	0.098899	0.186928	2.24342	hypo		Rab6b	chr9	103112074	103185270	6.05331	1.86703	6.63443	hyper
Pstpip1	chr9	56089976	56128890	60.8999	111.324	101.694	hyper		Il1r1	chr1	40225080	40316177	0.617593	0.440932	11.2494	hypo		Rab9	chrX	166457252	166479867	9.83745	11.6521	16.5422	hyper
Ptch1	chr13	63511533	63565520	5.203	6.41967	3.36204	hyper		Il21r	chr7	125603429	125633570	43.4293	43.5293	57.4106	hypo		Rabep2	chr7	126428767	126445907	15.7209	14.7732	14.0204	hyper
Ptger3	chr3	157566892	157644758	0.730787	15.6158	1.43111	hyper		Il2ra	chr2	11642792	11693194	9.5251	169.756	90.1587	hypo		Rabgap1l	chr1	160219174	160792938	18.0124	11.3639	19.2718	hyper
Ptges3	chr10	128058982	128077254	46.1089	37.8714	51.6922	hyper		Il6st	chr13	112464070	112506860	26.2441	75.9662	12.7656	hypo		Rabgef1	chr5	130171819	130214337	9.51489	6.75397	6.81696	hyper
Ptpn13	chr5	103425192	103598361	1.51852	1.77749	0.85466	hyper		Inpp5a	chr7	139389109	139579652	3.89725	5.76127	5.89493	hypo		Rad17	chr13	100617164	100651061	8.31717	6.4159	6.8541	hyper
Ptpn14	chr1	189728268	189876693	1.54793	0.360387	0.148986	hyper		Inpp5d	chr1	87620312	87720510	22.7903	22.0924	15.5662	hypo		Ralbp1	chr17	65848428	65885755	30.0955	25.2665	23.4375	hyper
Ptpn2	chr18	67665501	67724621	20.4175	36.4729	37.5217	hyper		Ipmk	chr10	71347793	71385885	7.01119	4.88315	5.87669	hypo		Ralgps2	chr1	156804166	156939626	4.13563	1.91138	2.88046	hyper
Ptpn5	chr7	47077800	47133684	0.592866	3.43155	0.709224	hyper		Iqgap1	chr7	80711583	80803331	37.0159	61.4526	36.1623	hypo		Rap2b	chr3	61364507	61368703	15.8838	9.68542	12.8762	hyper
Ptpn9	chr9	56994968	57062807	4.4697	11.9181	5.75357	hyper		Iqsec1	chr6	90659598	90810123	6.67361	8.02358	3.72066	hypo		Rapgef1	chr2	29619720	29740363	29.8672	25.4087	19.3635	hyper
Ptprc	chr1	138062859	138175305	197.509	245.495	223.722	hyper		Irak2	chr6	113638467	113695027	5.47637	11.2334	5.23288	hypo		Rapgef2	chr3	79062529	79145875	3.54006	5.44202	2.01878	hyper
Ptpre	chr7	135537824	135686294	6.16149	4.14579	4.98102	hyper		Irak3	chr10	120141654	120201537	1.23643	0.39564	5.28472	hypo		Rasal1	chr5	120648812	120679610	6.90782	1.15114	1.11131	hyper
Ptprj	chr2	90429756	90580647	1.27211	1.68823	2.38802	hyper		Irf1	chr11	53770014	53778374	68.19	104.855	64.6126	hypo		Rasgrp1	chr2	117279993	117342877	40.8584	47.689	20.121	hyper
Pum2	chr12	8674134	8752583	36.6369	31.433	33.5843	hyper		Irf2	chr8	46739745	46847458	26.2627	47.8586	24.8629	hypo		Rassf2	chr2	131992850	132029988	37.5192	24.1532	26.7993	hyper
Pwwp2b	chr7	139248482	139267253	1.54243	1.41973	3.25138	hyper		Irf2bp2	chr8	126588296	126593436	40.7197	42.4108	27.3852	hypo		Rassf3	chr10	121410351	121476250	14.2898	11.0034	8.27825	hyper
Pxk	chr14	8098213	8165111	13.1488	17.7916	15.7823	hyper		Irf8	chr8	120736358	120756692	15.605	41.9072	8.98383	hypo		Rassf4	chr6	116633008	116673836	0.549755	2.98952	0.875391	hyper
Qk	chr17	10206471	10319361	12.2692	12.9687	11.8139	hyper		Itga2	chr13	114835912	114932041	0.436624	1.80968	0.875987	hypo		Rb1	chr14	73195502	73325791	7.12829	10.139	15.2152	hyper
Qsox1	chr1	155778155	155812899	19.2642	18.6346	16.5366	hyper		Itgav	chr2	83724397	83806917	2.52756	4.49718	3.84921	hypo		Rb1cc1	chr1	6214662	6276104	5.68037	4.84475	7.61805	hyper
R3hdm1	chr1	128103306	128237735	8.844	9.11884	6.93446	hyper		Itgb1	chr8	128685654	128733579	47.8448	34.6979	23.245	hypo		Rbbp8	chr18	11633276	11743207	4.70595	5.92762	5.18534	hyper
Rab10os	chr12	3235791	3250374	10.6001	7.75971	10.3397	hyper		Itgb1bp1	chr12	21269806	21286237	16.2571	16.7178	32.6364	hypo		Rbpj	chr5	53555779	53657445	7.76925	26.4187	18.1133	hyper
Rab14	chr2	35180205	35201120	24.7927	20.0114	32.8078	hyper		Itgb3	chr11	104608000	104670471	21.0893	50.9583	16.4771	hypo		Rbpms	chr8	33782644	33929863	1.01681	0.374252	0.653745	hyper
Rab21	chr10	115289862	115315591	35.7453	41.6557	39.6554	hyper		Itih5	chr2	10153543	10256529	2.76502	36.8656	1.76252	hypo		Rc3h1	chr1	160906411	160974976	5.20842	4.35184	3.42461	hyper
Rab27b	chr18	69979131	70141605	0.215626	0.5351	1.01832	hyper		Itpr1	chr6	108213096	108551116	6.75478	6.39401	5.60509	hypo		Recql5	chr11	115892595	115933492	4.85875	5.80649	4.53823	hyper
Rab31	chr17	65651726	65772752	1.47701	1.69947	8.79842	hyper		Itpr2	chr6	146108299	146502223	8.81462	7.33179	2.67599	hypo		Rel	chr11	23741729	23770970	5.24192	3.43032	4.72319	hyper
Rab33b	chr3	51483966	51496212	7.63261	4.00465	7.10707	hyper		Itpripl2	chr7	118485112	118491975	1.68232	3.38086	5.43375	hypo		Rell1	chr5	63908898	63968897	5.51106	6.54037	6.32757	hyper
Rab5c	chr11	100715266	100738130	129.573	158.716	140.544	hyper		Itsn1	chr16	91729371	91920579	0.615556	0.928724	1.18206	hypo		Rere	chr4	150281916	150621966	16.9662	11.2399	9.49576	hyper
Rabgap1l	chr1	160219174	160792938	18.0124	11.3639	19.2718	hyper		Itsn2	chr12	4593008	4713952	18.7602	13.4306	13.4963	hypo		Rfc1	chr5	65261852	65335639	10.6132	16.3708	10.7923	hyper
Rac2	chr15	78559169	78572783	279.591	361.748	180.048	hyper		Jade2	chr11	51813456	51857481	15.1835	5.52739	10.3097	hypo		Rfc3	chr5	151642824	151651208	16.5578	18.7156	34.4502	hyper
Rad51b	chr12	79297282	79814690	1.4767	1.26807	0.640878	hyper		Jarid2	chr13	44730774	44921643	10.1061	23.3773	9.34489	hypo		Rffl	chr11	82803819	82871210	8.0206	2.62111	5.20435	hyper
Rad52	chr6	119902698	119922823	7.33375	6.5962	9.09937	hyper		Jazf1	chr6	52768068	53068624	0.514666	1.90383	1.11608	hypo		Rftn1	chr17	49993307	50190497	33.1575	15.0174	26.3248	hyper
Rad54l2	chr9	106688080	106789213	4.93842	5.21311	3.98512	hyper		Jdp2	chr12	85599105	85639878	2.19443	1.4963	2.81121	hypo		Rgmb	chr17	15806253	15826586	3.81348	2.73178	2.4002	hyper
Ralb	chr1	119470305	119504782	4.0773	2.4282	7.80622	hyper		Jmjd1c	chr10	67127258	67256326	10.2322	7.30987	8.94912	hypo		Rgs18	chr1	144752841	144775421	3.69124	1.11494	9.539	hyper
Ranbp2	chr10	58446852	58494154	15.7802	17.5287	20.7568	hyper		Jun	chr4	95049036	95052222	37.9201	216.096	13.242	hypo		Rgs2	chr1	143999338	144004149	7.25171	0.687117	4.23646	hyper
Rapgef4	chr2	71981215	72257474	4.3324	3.43646	4.27421	hyper		Kansl1	chr11	104333229	104442291	18.8361	15.5126	12.1822	hypo		Rgs3	chr4	62559847	62703019	17.5457	29.2107	6.60909	hyper
Raph1	chr1	60483185	60566765	0.365542	3.7919	1.23227	hyper		Kat2b	chr17	53566971	53672721	9.38933	12.7718	10.1687	hypo		Rhbdf2	chr11	116598166	116627019	3.6549	8.51827	9.09084	hyper
Rara	chr11	98937696	98974942	15.5258	19.9309	15.0221	hyper		Kbtbd11	chr8	15011025	15033332	79.6263	96.1429	67.4568	hypo		Rhof	chr5	123118180	123132629	37.0224	24.5715	18.0689	hyper
Rarg	chr15	102234938	102257522	8.8007	1.44223	6.78821	hyper		Kcna3	chr3	107036162	107038129	26.559	19.5614	8.41514	hypo		Rhoq	chr17	86963111	87000069	0.738073	4.72299	2.72566	hyper
Rasa2	chr9	96539300	96631503	6.82385	4.09822	5.60387	hyper		Kcnj8	chr6	142564939	142571356	0.099385	4.82657	1.39402	hypo		Ric8b	chr10	84917613	85018337	2.99022	1.82468	2.33438	hyper
Rasa3	chr8	13567218	13677587	73.1135	67.636	51.0241	hyper		Kcnk5	chr14	20140058	20181782	2.5593	11.193	3.99547	hypo		Rilpl2	chr5	124463265	124478235	32.0447	40.0545	101.905	hyper
Rasgrp1	chr2	117279993	117342877	40.8584	47.689	20.121	hyper		Kcnmb4	chr10	116417868	116473523	6.38618	1.49565	7.19282	hypo		Rin3	chr12	102283074	102390854	25.338	34.3787	13.9734	hyper
Rasgrp2	chr19	6400583	6415216	102.238	20.5759	24.3847	hyper		Kcnn4	chr7	24370263	24385212	122.244	71.724	54.2692	hypo		Ripk2	chr4	16123375	16163498	5.86368	6.11722	5.6764	hyper
Rassf2	chr2	131992850	132029988	37.5192	24.1532	26.7993	hyper		Kctd1	chr18	14968685	15151446	2.53602	1.32771	1.38956	hypo		Rnase6	chr14	51129068	51131121	2.74427	0.111141	0.68245	hyper
Raver2	chr4	101069038	101152370	1.50932	0.545825	0.385968	hyper		Kctd6	chr14	8214148	8223569	2.22498	1.72053	3.83577	hypo		Rnf122	chr8	31111846	31131473	1.51557	1.40824	0.974336	hyper
Rbbp6	chr7	122970564	123002572	16.3164	16.4545	14.9434	hyper		Kdm7a	chr6	39136620	39206773	8.82383	4.78662	5.09303	hypo		Rnf130	chr11	50025331	50125719	23.2775	23.0667	28.7677	hyper
Rbl1	chr2	157145894	157204534	14.9535	30.4201	16.8477	hyper		Kif3c	chr12	3365132	3406494	2.87941	3.90375	3.42405	hypo		Rnf135	chr11	80183872	80199753	3.20074	1.00999	1.69639	hyper
Rbm17	chr2	11585439	11603199	71.7558	65.1767	62.783	hyper		Klc1	chr12	111758849	111807844	20.6149	24.1691	25.5306	hypo		Rnf141	chr7	110816535	110844381	8.63021	8.228	7.32306	hyper
Rbm5	chr9	107740495	107771002	41.759	44.6195	50.533	hyper		Klf2	chr8	72319062	72321654	243.829	151.4	87.418	hypo		Rnf145	chr11	44518964	44565520	32.1221	44.0929	34.9909	hyper
Rbm6	chr9	107773559	107872819	18.7847	27.1633	18.821	hyper		Klf7	chr1	64035671	64121389	4.12731	9.66131	5.13621	hypo		Rnf216	chr5	142990893	143113020	5.18148	1.47637	4.97937	hyper
Rbms1	chr2	60751953	60963204	26.4981	63.3015	28.7354	hyper		Klhl25	chr7	75848338	75874130	11.3341	21.8168	11.1347	hypo		Rp9	chr9	22448312	22468356	80.5404	61.0655	51.8748	hyper
Rbpj	chr5	53555779	53657445	7.76925	26.4187	18.1133	hyper		Klhl8	chr5	103862050	103911229	1.46438	0.739677	1.39941	hypo		Rpa2	chr4	132768360	132778746	27.5803	35.062	23.6866	hyper
Rcn1	chr2	105385948	105399319	7.20578	28.7016	5.88584	hyper		Klra7	chr6	130218605	130233322	1.21903	1.21697	1.62227	hypo		Rpia	chr6	70765720	70792175	53.3953	24.28	16.8895	hyper
Rec114	chr9	58652856	58741559	1.6369	0.165051	0.218845	hyper		Klrg1	chr6	122270597	122282833	2.89211	0.305769	0.207483	hypo		Rpl11	chr4	136049948	136053371	2331.7	2136.35	2875.28	hyper
Reck	chr4	43875530	43944806	0.883863	3.31711	1.35185	hyper		Kmo	chr1	175632193	175660853	0.275257	0.274519	1.4992	hypo		Rpl21	chr5	146832890	146837032	142.314	113.453	159.379	hyper
Rest	chr5	77265494	77283697	10.4392	8.72696	11.176	hyper		Knop1	chr7	118842218	118855998	7.28691	4.78679	5.48435	hypo		Rpl30	chr15	34440508	34443276	2683.83	1750.42	2327.53	hyper
Retsat	chr6	72598628	72607488	6.20822	1.33263	1.92458	hyper		Kpna1	chr16	35983363	36036162	12.0018	10.1804	12.1709	hypo		Rpl34	chr3	130726827	130730398	1646.93	1195.87	2421.67	hyper
Rfk	chr19	17394043	17401349	22.3143	22.7812	22.8823	hyper		Ksr1	chr11	79014801	79146354	9.26087	11.8517	8.75418	hypo		Rpl5	chr5	107900528	107909005	947.825	644.547	1140.34	hyper
Rfng	chr11	120780745	120784204	9.3652	8.33793	6.47501	hyper		Lag3	chr6	124904359	124911705	4.48997	14.7548	3.54108	hypo		Rpn1	chr6	88084473	88105304	35.4203	29.7913	30.6494	hyper
Rgs1	chr1	144244669	144249104	9.67849	35.5142	48.0989	hyper		Lair1	chr7	4007073	4063204	1.56563	1.40133	1.84833	hypo		Rps20	chr4	3834473	3835600	2421.84	2122.89	2841.2	hyper
Rgs2	chr1	143999338	144004149	7.25171	0.687117	4.23646	hyper		Lamc1	chr1	153218922	153332786	1.09438	4.05704	2.90326	hypo		Rps3a1	chr3	86137940	86142668	2777.35	1969.1	3248.38	hyper
Rgs3	chr4	62559847	62703019	17.5457	29.2107	6.60909	hyper		Lats2	chr14	57689662	57746123	15.4205	8.84662	8.76872	hypo		Rps6ka3	chrX	159255782	159368244	16.6905	14.8512	13.6165	hyper
Rhob	chr12	8497759	8499985	10.0544	5.71753	8.02182	hyper		Lcp2	chr11	34047201	34092280	48.5238	57.2844	50.6414	hypo		Rraga	chr4	86575673	86577283	27.5359	23.813	47.3482	hyper
Rhoc	chr3	104789034	104794459	3.47569	10.2484	9.60807	hyper		Ldlrad4	chr18	67933257	68255549	5.05879	1.06191	7.24346	hypo		Rras2	chr7	114046782	114117781	11.9505	53.4757	10.9893	hyper
Riok1	chr13	38036989	38061433	14.3605	88.1	15.9237	hyper		Lgals3	chr14	47373860	47386167	7.38699	239.739	70.2139	hypo		Rreb1	chr13	37826038	37952005	5.75748	2.11342	1.23028	hyper
Rmi2	chr16	10835059	10843235	3.01091	8.14333	4.07285	hyper		Lhfpl2	chr13	94057796	94195409	1.72424	0.024837	0.240895	hypo		Rrm1	chr7	102441695	102469771	36.4738	59.4586	27.9975	hyper
Rnf111	chr9	70425429	70503725	10.085	9.58229	11.847	hyper		Lhpp	chr7	132610643	132706419	7.28542	2.03073	3.20592	hypo		Rsbn1l	chr5	20893024	20951822	11.9212	11.9714	10.9867	hyper
Rnf130	chr11	50025331	50125719	23.2775	23.0667	28.7677	hyper		Lilra6	chr7	3908280	3915501	0.053291	0.091709	1.06638	hypo		Rsph1	chr17	31255020	31277356	0.4166	1.53336	1.10866	hyper
Rnf138	chr18	21001300	21028224	13.0774	17.639	18.9415	hyper		Lin54	chr5	100442035	100500639	3.9468	7.26715	4.74865	hypo		Rsu1	chr2	13076967	13271415	24.6086	12.9609	21.7789	hyper
Rnf157	chr11	116336345	116413032	1.54208	18.1917	2.88966	hyper		Lipg	chr18	74939322	74961263	0.012822	0.136464	6.17233	hypo		Rtcb	chr10	85938637	85957793	68.0855	84.2121	60.9292	hyper
Rnf19b	chr4	129058271	129084526	28.9877	84.7028	67.6344	hyper		Litaf	chr16	10959273	10993121	3.43268	4.11464	7.28676	hypo		Rtn3	chr19	7425895	7483291	36.7548	49.9907	34.6853	hyper
Rnf216	chr5	142990893	143113020	5.18148	1.47637	4.97937	hyper		Lmbrd1	chr1	24678544	24766301	4.9265	3.85954	8.27163	hypo		Rufy2	chr10	62980223	63018742	3.0968	3.8472	5.92009	hyper
Rnpc3	chr3	113605067	113630149	4.19696	5.24981	7.96702	hyper		Lmf1	chr17	25579174	25662826	6.38505	6.87319	5.02011	hypo		Runx1	chr16	92601466	92826074	15.5794	8.71262	11.7982	hyper
Rpl14-ps1	chr7	45324958	45325651	264.598	191.933	327.066	hyper		Lpar5	chr6	125067920	125082472	6.52163	4.48595	4.10701	hypo		Runx3	chr4	135120645	135177990	22.5987	53.5194	22.4969	hyper
Rpl19	chr11	98026710	98030493	2106.2	1729.28	2578.83	hyper		Lpin2	chr17	71183978	71249818	5.76455	3.30478	1.37548	hypo		Rwdd3	chr3	121155402	121171695	1.41582	0.362797	1.03475	hyper
Rpl38	chr11	114668543	114672331	1914.9	1169.64	1979.43	hyper		Lpp	chr16	24393350	24992578	0.788301	2.105	0.624954	hypo		Samd9l	chr6	3372258	3399571	15.5818	14.8559	13.6368	hyper
Rpn1	chr6	88084473	88105304	35.4203	29.7913	30.6494	hyper		Lrch1	chr14	74754673	74947877	8.29387	8.45501	5.72485	hypo		Samsn1	chr16	75858794	75909266	20.8771	15.2229	26.7745	hyper
Rps17	chr7	81342733	81345234	2154.1	1349.96	2480.12	hyper		Lrfn1	chr7	28451985	28467548	0.835605	1.2895	1.39274	hypo		Sash3	chrX	48146527	48161563	109.249	124.026	114.677	hyper
Rps21	chr2	180257379	180258444	3295.39	1940.7	3851.19	hyper		Lrig1	chr6	94604529	94700145	12.6904	10.2782	7.11669	hypo		Sbk1	chr7	126272619	126294999	16.6936	9.00284	6.57262	hyper
Rps6ka5	chr12	100549778	100725028	2.91575	3.35925	2.88175	hyper		Lrmp	chr6	145115636	145174928	33.7415	50.7145	30.1877	hypo		Scaf11	chr15	96411698	96460843	19.1928	19.8046	15.6886	hyper
Rras2	chr7	114046782	114117781	11.9505	53.4757	10.9893	hyper		Lrp6	chr6	134446478	134566913	4.9189	4.25749	3.27557	hypo		Scaf4	chr16	90229144	90284425	17.0394	14.2854	11.5733	hyper
Rreb1	chr13	37826038	37952005	5.75748	2.11342	1.23028	hyper		Lrrc1	chr9	77430823	77544852	8.79724	2.25677	3.82682	hypo		Scarb2	chr5	92443873	92505608	21.659	30.4884	23.5984	hyper
Rrp12	chr19	41862851	41896153	12.2616	6.48027	7.16652	hyper		Lrrc32	chr7	98494222	98501830	5.16908	9.11611	3.82595	hypo		Scd1	chr19	44394450	44407709	0.184092	3.83256	0.655169	hyper
Rrp1b	chr17	32036162	32062862	8.99556	9.81911	8.57961	hyper		Lrrc8c	chr5	105519471	105608954	20.3821	69.9002	18.2414	hypo		Scin	chr12	40059771	40134228	6.54831	0.821189	3.95129	hyper
Rsph1	chr17	31255020	31277356	0.4166	1.53336	1.10866	hyper		Lrrc8d	chr5	105699969	105815215	5.25548	8.29832	4.64958	hypo		Scml4	chr10	42860512	42960782	27.2843	14.3544	26.7111	hyper
Rsrc2	chr5	123728426	123749414	29.6817	27.2208	29.9991	hyper		Lrrk1	chr7	66258747	66388341	1.51993	1.08508	0.619613	hypo		Sdc1	chr12	8771396	8793687	1.20848	0.069035	0.585496	hyper
Runx1	chr16	92601466	92826074	15.5794	8.71262	11.7982	hyper		Lsm3	chr6	91516035	91522620	56.8673	49.6	64.6621	hypo		Sdccag8	chr1	176814660	177020432	3.77693	5.31472	5.10044	hyper
Runx2	chr17	44495987	44814797	1.59282	4.34276	2.27254	hyper		Ly9	chr1	171588613	171607410	50.6528	36.8868	33.1536	hypo		Sema4b	chr7	80186841	80226524	10.9139	5.66333	8.93691	hyper
Runx3	chr4	135120645	135177990	22.5987	53.5194	22.4969	hyper		Ly96	chr1	16688456	16709605	1.11087	0.56399	1.39473	hypo		Senp7	chr16	56075409	56190011	10.9424	9.6685	10.3127	hyper
Rwdd2a	chr9	86571988	86574899	1.31866	1.16725	3.24306	hyper		Lypd6b	chr2	49787686	49948846	6.10812	2.80991	4.756	hypo		Serinc5	chr13	92611138	92711946	6.75664	4.09412	4.67318	hyper
Rxra	chr2	27677201	27763319	3.95082	4.79962	3.14519	hyper		Lysmd2	chr9	75625732	75637773	5.37795	19.5357	5.18448	hypo		Serp2	chr14	76532812	76556889	1.96061	0.53869	2.42306	hyper
Rybp	chr6	100228565	100287358	5.99592	4.15759	4.11048	hyper		Lyst	chr13	13590409	13777440	4.90889	13.1874	4.94171	hypo		Serpinb1a	chr13	32842092	32851185	3.78084	3.54603	50.6585	hyper
S100a10	chr3	93555117	93564645	281.82	589.052	522.088	hyper		Lztfl1	chr9	123697593	123717557	3.3775	3.46538	4.94619	hypo		Serpinb6b	chr13	32965513	32979037	8.71159	8.0689	9.73785	hyper
Samd3	chr10	26229707	26272172	2.2825	2.95984	0.147158	hyper		Mafb	chr2	160363677	160367065	0.041875	1.0758	0.503505	hypo		Serpini1	chr3	75557533	75642523	1.52983	0.41817	1.96147	hyper
Samd4b	chr7	28399522	28436191	10.3542	14.1145	8.62718	hyper		Maml2	chr9	13619989	13709533	4.04829	4.83642	3.52645	hypo		Sesn1	chr10	41810574	41908436	31.2165	21.3749	30.3507	hyper
Samhd1	chr2	157097529	157135222	76.1486	327.054	84.4224	hyper		Man1a	chr10	53906033	54075796	25.9983	79.5191	18.8251	hypo		Sgms1	chr19	32122727	32388454	11.1624	15.1787	12.0042	hyper
Sar1a	chr10	61680321	61693297	36.1271	50.0658	46.5137	hyper		Man2a1	chr17	64601649	64755110	8.31347	12.5443	8.60994	hypo		Sgsm3	chr15	80977765	81012290	3.34438	1.78192	2.12867	hyper
Sar1b	chr11	51763663	51791953	44.2167	40.9819	74.9429	hyper		Manba	chr3	135485611	135571403	7.3796	7.24515	6.52743	hypo		Sh2d2a	chr3	87846755	87855722	21.8466	25.1745	20.5688	hyper
Sash3	chrX	48146527	48161563	109.249	124.026	114.677	hyper		Map2k3	chr11	60932057	60952803	20.5704	16.4864	18.4405	hypo		Sh3bp5	chr14	31373964	31436033	17.0412	96.1309	13.5258	hyper
Sbno1	chr5	124368702	124425914	10.7766	10.003	11.8885	hyper		Map3k5	chr10	19934526	20142750	5.52405	25.0959	11.2195	hypo		Sh3kbp1	chrX	159627272	159975920	42.1708	55.6409	31.5081	hyper
Sbno2	chr10	80057014	80102702	17.0017	49.9896	40.8641	hyper		Map3k8	chr18	4331327	4352953	2.23802	36.2151	18.2638	hypo		Shisa5	chr9	109038567	109057792	757.411	743.557	635.621	hyper
Scamp2	chr9	57560944	57588798	13.259	15.3688	14.3341	hyper		Map7	chr10	20148920	20281590	9.11103	8.22182	5.06768	hypo		Sik1	chr17	31844250	31855792	3.9202	2.55966	1.69249	hyper
Scarb1	chr5	125277087	125341094	11.9292	10.3219	8.62289	hyper		Mapk1	chr16	16983382	17047453	46.0179	42.2291	48.7173	hypo		Sipa1l1	chr12	82170016	82451784	14.103	15.9449	8.76956	hyper
Scly	chr1	91298338	91321080	17.3698	62.0618	15.1389	hyper		Mapk8	chr14	33377899	33447158	3.6486	1.63547	4.1831	hypo		Sipa1l2	chr8	125418063	125492710	1.92307	1.21667	0.93569	hyper
Scrt1	chr15	76516203	76522129	0.008024	2.80293	2.23914	hyper		Mapre2	chr18	23752333	23893861	13.2819	8.14008	7.99108	hypo		Sirpa	chr2	129592839	129632228	0.971342	0.272887	4.72218	hyper
Scyl2	chr10	89640107	89686285	11.8698	15.0704	12.5526	hyper		2023-03-03	chr18	56761716	56925548	3.18723	1.90669	3.76797	hypo		Sla	chr15	66780819	66831829	39.8113	72.0267	45.2788	hyper
Scyl3	chr1	163929100	163955126	10.7771	10.0794	9.81545	hyper		Marcksl1	chr4	129513581	129515981	14.2397	13.7672	26.6368	hypo		Slamf1	chr1	171767132	171801184	5.68721	11.7676	8.3336	hyper
Sdhd	chr9	50596340	50603849	73.555	56.5586	69.5315	hyper		Marf1	chr16	14109166	14159274	8.39612	8.71882	8.99761	hypo		Slamf6	chr1	171917537	171943868	28.5238	16.7198	29.7531	hyper
Sdr39u1	chr14	55897285	55900232	30.9059	44.6233	37.9247	hyper		Mat2a	chr6	72432799	72439558	46.5033	40.2039	60.7729	hypo		Slc15a3	chr19	10842544	10857915	0.216115	1.42201	16.0727	hyper
Sec22a	chr16	35311131	35363918	1.58698	1.60173	3.67525	hyper		Max	chr12	76937269	76962248	63.7449	76.5521	41.8018	hypo		Slc15a4	chr5	127595666	127617392	8.94378	7.68218	6.94178	hyper
Sec24a	chr11	51692263	51756834	3.20981	4.98811	2.86962	hyper		Mbd2	chr18	70568292	70626131	76.6993	108.962	96.9455	hypo		Slc16a10	chr10	40033535	40142254	6.39938	0.442444	1.09158	hyper
Sec63	chr10	42761496	42832514	10.2561	13.0607	13.1757	hyper		Mbnl2	chr14	120275669	120431698	6.96997	11.177	9.25839	hypo		Slc22a15	chr3	101855771	101924453	0.640331	1.18012	1.98721	hyper
Seh1l	chr18	67774876	67795487	18.3821	19.5142	16.4553	hyper		Mbp	chr18	82475123	82585637	30.7663	27.4846	19.5973	hypo		Slc22a23	chr13	34179158	34345182	1.02242	0.061124	0.249025	hyper
Selenbp1	chr3	94933083	94944758	16.6358	0.547876	0.907198	hyper		Mcm6	chr1	128331591	128359656	59.946	65.1937	44.1111	hypo		Slc23a2	chr2	132052496	132145108	4.47506	3.77364	3.29137	hyper
Sell	chr1	164062076	164080785	181.952	301.696	147.879	hyper		Mctp2	chr7	72077830	72306595	2.4946	6.49675	2.19172	hypo		Slc25a19	chr11	115614181	115628295	12.3333	7.65426	15.6135	hyper
Sema3b	chr9	107597674	107609241	0.01153	9.86006	0.194166	hyper		Mdfic	chr6	15720661	15802169	5.5642	9.71285	16.1928	hypo		Slc25a26	chr6	94500314	94604652	3.73961	1.87029	3.98831	hyper
Sema4d	chr13	51701248	51793747	51.4448	115.621	75.1293	hyper		Mdh1	chr11	21556692	21571934	50.969	53.6693	66.2327	hypo		Slc25a33	chr4	149744036	149774267	4.28324	1.02068	4.86521	hyper
Sema4f	chr6	82911885	82939750	6.73593	13.1664	7.53574	hyper		Mdm1	chr10	118141787	118168999	2.62542	4.65155	5.12257	hypo		Slc27a3	chr3	90385233	90389927	1.24235	0.583118	0.419632	hyper
Senp7	chr16	56075409	56190011	10.9424	9.6685	10.3127	hyper		Med13	chr11	86265715	86357525	6.87828	6.42669	4.22032	hypo		Slc29a3	chr10	60712072	60752782	3.88576	3.1742	2.18331	hyper
2023-09-09	chr11	117199661	117362325	121.485	168.562	133.66	hyper		Med27	chr2	29346810	29524790	12.23	13.2321	13.0603	hypo		Slc30a5	chr13	100802648	100833427	18.7729	15.2819	18.8534	hyper
Serbp1	chr6	67266979	67289302	98.1925	92.3442	71.7002	hyper		Med4	chr14	73510049	73518545	26.1493	18.7564	23.756	hypo		Slc36a4	chr9	15709769	15738789	2.46439	3.31473	3.30935	hyper
Serpinb9	chr13	33004541	33017955	3.31698	5.70189	8.00092	hyper		Mef2a	chr7	67231163	67372858	8.43679	11.2124	6.91761	hypo		Slc37a2	chr9	37229149	37255738	0.523408	0.553881	1.69185	hyper
Sesn2	chr4	132492807	132510456	3.96393	7.47041	4.10326	hyper		Mef2c	chr13	83504034	83667079	1.17764	0.228901	0.558171	hypo		Slc38a2	chr15	96687392	96699698	28.1923	47.1726	21.1792	hyper
Sestd1	chr2	77180340	77280592	0.381852	4.2983	1.21791	hyper		Megf9	chr4	70431927	70534928	2.13787	1.32437	2.45	hypo		Slc38a9	chr13	112660766	112738752	1.62746	1.27183	2.05868	hyper
Setx	chr2	29124992	29182471	18.8129	15.9217	17.8125	hyper		Metrnl	chr11	121702427	121717389	0.342743	7.434	1.46764	hypo		Slc39a13	chr2	91061781	91070315	3.51286	2.35587	4.07077	hyper
Sft2d1	chr17	8311103	8327442	51.8539	38.7228	49.2143	hyper		Mettl14	chr3	123368295	123385990	10.8764	10.4935	10.0428	hypo		Slc41a3	chr6	90604880	90646412	5.8398	1.49562	1.67574	hyper
Sfxn1	chr13	54071845	54108345	25.2311	24.8587	18.9526	hyper		Mex3b	chr7	82867333	82871576	9.06766	2.42342	7.34855	hypo		Slc44a1	chr4	53440413	53622478	2.9906	1.60082	2.33649	hyper
Sgk1	chr10	21882184	21999902	13.7295	10.5272	40.0004	hyper		Mex3c	chr18	73572705	73592578	9.92486	8.00882	7.2195	hypo		Slc4a7	chr14	14703025	14799943	4.16092	6.05133	7.70227	hyper
Sgms1	chr19	32122727	32388454	11.1624	15.1787	12.0042	hyper		Mfsd2a	chr4	122946851	122961188	0.48237	2.51789	1.33842	hypo		Slc7a1	chr5	148327410	148399904	9.08811	11.8792	5.51736	hyper
Sh3bgrl2	chr9	83548338	83600291	0.663517	1.04468	0.505889	hyper		Mgat4a	chr1	37439340	37541016	2.53336	4.12908	1.6407	hypo		Slc7a7	chr14	54369442	54417702	1.10233	0.219155	0.41236	hyper
Sh3bp5	chr14	31373964	31436033	17.0412	96.1309	13.5258	hyper		Mgat5	chr1	127204986	127482972	3.86673	1.22159	2.18736	hypo		Slc9a7	chrX	20105755	20291764	1.46156	0.175083	0.694841	hyper
Sh3gl3	chr7	82259908	82307420	1.47544	0.873032	0.522543	hyper		Mgll	chr6	88724412	88828360	1.18869	10.5925	8.15744	hypo		Slmap	chr14	26413175	26533740	10.2919	15.8709	10.8925	hyper
Sh3kbp1	chrX	159627272	159975920	42.1708	55.6409	31.5081	hyper		Mgst2	chr3	51661193	51682675	78.3438	85.4535	146.553	hypo		Smad1	chr8	79338398	79399468	4.90951	5.18518	4.52811	hyper
Shisa2	chr14	59625281	59631660	0.071005	2.17968	0.168288	hyper		Mical3	chr6	120931546	121131022	3.10274	1.31244	1.84996	hypo		Smc5	chr19	23206441	23273897	6.394	8.80329	6.61951	hyper
Shroom3	chr5	92683435	92965759	0.009558	0.316147	1.39119	hyper		Micu2	chr14	57916280	57999262	34.9817	39.6982	35.7977	hypo		Smc6	chr12	11265886	11319785	23.7676	17.3662	15.7575	hyper
Sik3	chr9	46012820	46224194	10.4581	13.8306	8.75657	hyper		Mier3	chr13	111686178	111718594	2.82543	2.04596	2.2891	hypo		Smco4	chr9	15505495	15545259	30.9376	13.0392	28.9385	hyper
Sipa1l1	chr12	82170016	82451784	14.103	15.9449	8.76956	hyper		Minpp1	chr19	32485769	32515370	41.5872	20.14	13.8513	hypo		Smg1	chr7	118131312	118243637	19.9872	12.7459	14.5641	hyper
Sipa1l2	chr8	125418063	125492710	1.92307	1.21667	0.93569	hyper		Mir6935	chr11	120347350	120347413	5.73822	13.9655	3.68375	hypo		Smim14	chr5	65448755	65492835	19.9361	16.4754	31.893	hyper
Skap2	chr6	51859165	52012549	8.96466	21.5142	42.2279	hyper		Mir7045	chr6	125097024	125097086	2.09951	0.658731	1.66732	hypo		Smim20	chr5	53267106	53278540	26.2095	22.6661	35.1387	hyper
Sla	chr15	66780819	66831829	39.8113	72.0267	45.2788	hyper		Mir7058	chr7	126367971	126368045	59.4888	21.0678	73.0349	hypo		Snora34	chr15	98519717	98519834	2.14383	0.584145	1.36712	hyper
Slain2	chr5	72914362	72978841	16.6904	16.0161	15.2651	hyper		Mir8091	chr19	41588651	41588789	1.18278	0.84853	0.463249	hypo		Snord17	chr2	144265982	144266202	0.955306	0.688326	1.00154	hyper
Slamf1	chr1	171767132	171801184	5.68721	11.7676	8.3336	hyper		Mlkl	chr8	111311800	111337903	2.86015	7.62011	3.76544	hypo		Snrnp35	chr5	124483155	124491122	4.91467	7.34378	5.88104	hyper
Slc11a2	chr15	100387900	100423055	15.9572	15.4699	12.1121	hyper		Mllt1	chr17	56892611	56935388	15.3025	11.1696	8.6331	hypo		Snx13	chr12	35047189	35147477	2.67403	2.62359	4.16342	hyper
Slc16a1	chr3	104638664	104658462	11.0211	16.243	7.92071	hyper		Mllt3	chr4	87769925	88033407	13.9525	9.81241	8.25423	hypo		Snx14	chr9	88376747	88438951	12.0518	7.44933	20.4934	hyper
Slc16a3	chr11	120948484	120959000	3.42105	98.8471	55.0205	hyper		Mob1b	chr5	88720871	88758455	4.26904	3.52155	5.85636	hypo		Snx18	chr13	113592179	113618564	9.99096	11.5685	7.94248	hyper
Slc17a9	chr2	180725339	180742278	11.0031	10.4965	8.67129	hyper		Mocs2	chr13	114818237	114829420	11.0855	11.8053	16.5959	hypo		Snx29	chr16	11322904	11755473	2.23824	1.04142	1.39322	hyper
Slc25a13	chr6	6041218	6217173	3.4525	1.59745	3.58709	hyper		Mpo	chr11	87793784	87804412	75.0042	2.01939	22.1302	hypo		Snx30	chr4	59805650	59904740	2.57526	0.36839	1.17176	hyper
Slc25a24	chr3	109123149	109168409	4.2976	21.3681	9.18018	hyper		Mpp6	chr6	50110241	50198598	17.3673	16.7878	20.6406	hypo		Snx8	chr5	140340303	140389247	2.15434	2.486	3.06449	hyper
Slc25a25	chr2	32414487	32451470	6.10632	8.75966	3.56911	hyper		Mppe1	chr18	67225530	67245830	29.1163	20.3713	22.152	hypo		Snx9	chr17	5841380	5930711	5.82669	24.5222	3.29857	hyper
Slc25a36	chr9	97077011	97111041	10.8402	8.22312	8.8684	hyper		Mpzl1	chr1	165592181	165634541	0.393756	0.356785	1.40676	hypo		Socs2	chr10	95411490	95416857	2.87846	29.7579	15.6639	hyper
Slc27a3	chr3	90385233	90389927	1.24235	0.583118	0.419632	hyper		Mrpl16	chr19	11770415	11774946	27.7338	19.296	22.5133	hypo		Socs3	chr11	117966087	117969366	26.7422	99.541	197.383	hyper
Slc30a4	chr2	122681233	122702663	2.32362	12.182	11.3155	hyper		Mrpl52	chr14	54426909	54429750	185.827	144.872	191.492	hypo		Socs5	chr17	87107679	87137588	3.25471	1.40485	2.05962	hyper
Slc35a2	chrX	7884244	7894492	6.80088	9.01298	6.8942	hyper		Ms4a4c	chr19	11407661	11427246	9.93578	13.5001	2.46773	hypo		Sorl1	chr9	41968489	42124289	8.98622	7.60322	5.38357	hyper
Slc35f2	chr9	53771535	53818161	3.10281	4.61775	3.27174	hyper		Ms4a4d	chr19	11536849	11558466	0.718492	0.694264	1.34016	hypo		Sos1	chr17	80393752	80480453	4.05671	2.92054	2.27118	hyper
Slc35f5	chr1	125561016	125595684	0.733099	0.926124	1.37955	hyper		Mtdh	chr15	34082719	34142385	30.4144	29.3114	26.7148	hypo		Sp110	chr1	85576899	85603891	52.5566	85.603	52.3179	hyper
Slc37a1	chr17	31295483	31350698	13.0753	12.529	8.45577	hyper		Mtss1	chr15	58941234	59082026	9.87668	1.39322	3.29571	hypo		Spag9	chr11	93996091	94126082	5.75274	7.42018	6.32756	hyper
Slc39a10	chr1	46807544	46853509	3.58542	2.30438	1.9837	hyper		Muc13	chr16	33794037	33819927	10.655	0.634022	2.83139	hypo		Spata13	chr14	60634729	60764556	24.9496	40.1325	19.2712	hyper
Slc39a11	chr11	113244855	113565815	12.8375	4.76338	8.78586	hyper		Mx1	chr16	97447035	97462906	1.03386	4.70275	0.333055	hypo		Specc1l	chr10	75212073	75312400	13.2513	9.82233	8.70073	hyper
Slc4a11	chr2	130684108	130697519	0.024312	0.394352	1.714	hyper		Mxd1	chr6	86647045	86669159	5.99174	33.3236	17.9326	hypo		Spef2	chr15	9662736	9748806	0.243789	2.84102	0.657917	hyper
Slc4a7	chr14	14703025	14799943	4.16092	6.05133	7.70227	hyper		Myadm	chr7	3289038	3299349	1.05584	5.80734	4.4303	hypo		Spi1	chr2	91096797	91115756	10.2509	0.954415	20.5609	hyper
Slc5a6	chr5	31036036	31048924	3.20783	1.0087	1.85345	hyper		Mybl1	chr1	9667411	9700209	0.226064	2.06689	0.788584	hypo		Spib	chr7	44525995	44532071	0.171274	0.086042	1.44224	hyper
Slc6a6	chr6	91684067	91759063	13.0976	16.0572	16.0632	hyper		Myc	chr15	61985341	61990361	56.4787	99.5291	28.9547	hypo		Spin1	chr13	51100880	51152562	15.1273	15.6405	14.0254	hyper
Slc9a2	chr1	40681712	40768885	0.091943	2.84828	0.31575	hyper		Mycn	chr12	12936093	12941836	2.83976	3.18235	2.79969	hypo		Spns2	chr11	72451638	72489920	4.97192	0.187726	0.398315	hyper
Slc9a3r1	chr11	115163341	115181178	152.147	173.714	113.162	hyper		Myl10	chr5	136693146	136701094	1.14324	6.32817	3.96117	hypo		Spns3	chr11	72498156	72550246	2.95689	0.123111	0.898472	hyper
Slco3a1	chr7	74275418	74554780	10.2342	25.6345	10.4094	hyper		Mylip	chr13	45389742	45411940	20.1335	14.505	7.77589	hypo		Spry2	chr14	105891947	105896819	2.08645	1.03825	0.829377	hyper
Smad3	chr9	63646767	63757994	13.9856	20.796	14.8115	hyper		Myo1e	chr9	70207350	70400067	2.1638	1.18484	3.53855	hypo		Spty2d1	chr7	46990396	47008414	6.99612	7.66759	6.42032	hyper
Smarce1	chr11	99209048	99231017	37.0877	31.9044	38.6724	hyper		N4bp1	chr8	86841139	86885258	5.45423	8.53261	4.96539	hypo		Src	chr2	157424293	157471838	0.476921	0.415408	1.05485	hyper
Smim4	chr14	31124505	31128930	55.2543	20.825	61.7241	hyper		N6amt1	chr16	87354185	87368649	8.91675	4.54986	10.3658	hypo		Srfbp1	chr18	52465693	52490738	11.7121	6.45043	12.1094	hyper
Smndc1	chr19	53379214	53390573	19.0568	22.8253	26.8069	hyper		Naa60	chr16	3884619	3904781	24.4215	33.7117	23.2632	hypo		Srgn	chr10	62494428	62507755	211.763	357.303	495.599	hyper
Smox	chr2	131491862	131525183	14.18	28.0658	99.1262	hyper		Nab1	chr1	52455849	52500448	13.188	12.4795	12.5502	hypo		Srpk2	chr5	23503356	23616571	8.79749	4.93101	9.6473	hyper
Smpdl3b	chr4	132732966	132757171	0.578499	2.10473	1.76084	hyper		Nab2	chr10	127660918	127666703	34.1957	11.5521	7.7567	hypo		Ss18	chr18	14625629	14682914	36.6504	38.9365	48.6641	hyper
Smurf1	chr5	144876495	144965830	8.35164	9.89983	7.44204	hyper		Nabp1	chr1	51469488	51478399	15.2117	65.9961	79.9242	hypo		Ssbp1	chr6	40471415	40481823	17.2122	12.7786	24.1461	hyper
Smyd3	chr1	178955039	179518003	4.73154	2.13458	3.95258	hyper		Naf1	chr8	66860217	66890564	10.5664	7.10747	4.62537	hypo		Ssr1	chr13	37971401	37994190	10.5839	20.7748	11.7031	hyper
Snapc1	chr12	73964530	73984820	9.05418	7.18714	13.307	hyper		Nanos1	chr19	60755987	60759914	2.48513	2.342	2.0218	hypo		St3gal1	chr15	67102875	67176882	22.5297	12.5055	12.9048	hyper
Snd1	chr6	28480348	28888832	40.6077	42.8968	26.1173	hyper		Nans	chr4	46489329	46503438	54.0473	49.2712	49.8904	hypo		St3gal2	chr8	110919865	110972497	7.62824	3.70359	7.57787	hyper
Snord104	chr11	106500991	106501063	23.2164	17.4533	17.3536	hyper		Nap1l1	chr10	111473192	111498150	87.6086	97.2904	112.311	hypo		St3gal3	chr4	117932153	118134946	2.99076	1.11293	3.11765	hyper
Snrk	chr9	122117266	122169702	22.7047	13.2238	11.0262	hyper		Ncaph	chr2	127103810	127133954	9.718	37.6056	11.928	hypo		St3gal6	chr16	58470541	58523312	7.16625	5.88733	2.33448	hyper
Snrnp40	chr4	130360132	130390030	49.3836	39.4451	39.1217	hyper		Ncf1	chr5	134220053	134229625	3.67233	67.7802	18.9641	hypo		St6gal1	chr16	23224740	23360350	35.0225	14.702	37.4025	hyper
Sntb1	chr15	55639154	55906949	7.60488	5.49869	5.43177	hyper		Nck2	chr1	43445751	43570518	14.0834	12.8435	10.9898	hypo		St7	chr6	17693994	17943023	6.56286	3.2783	4.61003	hyper
Snx17	chr5	31193304	31198900	63.2222	54.9106	52.825	hyper		Ncoa2	chr1	13139105	13374083	12.2952	11.3499	7.40638	hypo		St8sia1	chr6	142821541	142964452	8.97089	12.9438	9.06463	hyper
Snx18	chr13	113592179	113618564	9.99096	11.5685	7.94248	hyper		Ncoa7	chr10	30645582	30803107	6.92613	13.8011	4.6312	hypo		St8sia4	chr1	95587682	95667594	11.0895	8.14899	11.5684	hyper
Snx29	chr16	11322904	11755473	2.23824	1.04142	1.39322	hyper		Ncor2	chr5	125017153	125179214	19.4447	15.4568	11.2908	hypo		St8sia6	chr2	13654936	13793520	11.8913	0.269166	4.5186	hyper
Snx33	chr9	56917200	56928371	3.45166	1.7748	3.23521	hyper		Ncs1	chr2	31245923	31295471	0.600969	0.527229	1.15313	hypo		Stap1	chr5	86071828	86103993	12.7992	10.7109	27.6922	hyper
Soat1	chr1	156428108	156474328	3.93736	7.53941	7.40607	hyper		Ndfip1	chr18	38418975	38464406	148.316	179.52	258.014	hypo		Stard3nl	chr13	19357676	19395752	10.4267	6.60268	15.0128	hyper
Soat2	chr15	102150575	102163436	3.177	3.52726	1.64271	hyper		Ndrg4	chr8	95703037	95715119	0.110651	0.3829	1.01413	hypo		Stk10	chr11	32533266	32624595	63.9084	41.7497	35.5289	hyper
Socs1	chr16	10783809	10785536	21.5389	128.772	50.9487	hyper		Ndst1	chr18	60685976	60713389	6.7862	11.1888	8.82656	hypo		Stk11ip	chr1	75521529	75537335	6.10457	8.86957	7.53184	hyper
Socs6	chr18	88867880	88894207	5.39375	6.45959	4.25499	hyper		Ndufab1	chr7	122088044	122101848	45.6706	32.6612	50.0293	hypo		Stk17b	chr1	53755512	53785215	92.3487	99.5382	96.2089	hyper
Sp4	chr12	118231686	118301440	6.8553	6.60138	5.44818	hyper		Neb	chr2	52136647	52338798	0.26543	3.21191	0.191991	hypo		Stoml1	chr9	58253164	58262524	6.10543	9.91702	6.97902	hyper
Sparc	chr11	55394159	55420080	0.062252	13.4865	0.185589	hyper		Nedd4	chr9	72662347	72749848	18.1005	7.2046	5.88337	hypo		Ston1	chr17	88626555	88645724	1.37076	0.274072	0.497277	hyper
Spata13	chr14	60634729	60764556	24.9496	40.1325	19.2712	hyper		Nedd4l	chr18	64887756	65217826	2.4953	2.15324	1.00459	hypo		Stx17	chr4	48124919	48186506	3.88562	2.45171	4.37453	hyper
Specc1	chr11	61956763	62223013	1.12397	0.8602	1.23033	hyper		Nedd9	chr13	41309916	41487360	21.8899	13.2122	15.8405	hypo		Stx7	chr10	24149317	24188959	9.27599	8.73401	28.268	hyper
Spg21	chr9	65460937	65488470	21.8024	15.0029	24.7411	hyper		Nek6	chr2	38511697	38587490	0.276202	2.71801	4.51781	hypo		Sub1	chr15	11981339	11996007	44.2206	72.6944	65.8843	hyper
Sphk1	chr11	116531911	116536675	22.9739	0.084905	0.684189	hyper		Nek7	chr1	138484714	138619696	25.3684	24.7629	32.486	hypo		Suco	chr1	161816112	161876661	8.39214	9.57274	6.95798	hyper
Spire2	chr8	123332713	123369518	1.62652	0.122204	0.119037	hyper		Nfatc1	chr18	80606205	80713071	28.865	30.4911	12.129	hypo		Sumf1	chr6	108107021	108185583	9.19115	8.58268	7.83387	hyper
Spred2	chr11	19924442	20022597	10.8415	10.0215	5.03448	hyper		Nfe2	chr15	103248212	103258403	19.195	0.96726	9.13732	hypo		Supt20	chr3	54693105	54716837	28.3868	21.0589	33.6224	hyper
Sptbn2	chr19	4711223	4752352	0.097084	5.76145	0.062995	hyper		Nfkb1	chr3	135584655	135691547	50.4273	64.2625	42.3666	hypo		Susd1	chr4	59314683	59438633	6.52782	1.65735	2.36719	hyper
Sptlc1	chr13	53332748	53377361	17.4652	27.4034	22.0344	hyper		Nfkbiz	chr16	55811377	55838641	8.11593	12.8488	10.3615	hypo		Swap70	chr7	110221703	110283506	6.16297	6.28495	8.32941	hyper
Srm	chr4	148591513	148594619	106.819	45.6885	41.126	hyper		Nfu1	chr6	87009836	87028461	46.2056	29.3072	44.4957	hypo		Syk	chr13	52583437	52648792	3.76349	0.864478	4.42087	hyper
Srp68	chr11	116245166	116274217	36.9109	34.3237	30.1004	hyper		Nfyb	chr10	82748700	82764141	13.6463	13.7382	17.5821	hypo		Synj1	chr16	90936097	91011308	5.49421	5.75012	5.48064	hyper
Srpk1	chr17	28589592	28622454	59.764	49.6934	48.4066	hyper		Nin	chr12	70011435	70112035	10.4994	19.9745	9.43309	hypo		Sypl	chr12	32953945	32979502	6.64112	1.712	4.6279	hyper
Srr	chr11	74906359	74925798	1.34246	1.68272	1.77063	hyper		Nipbl	chr15	8289824	8444463	14.5561	10.7141	12.0565	hypo		Syvn1	chr19	6046576	6053718	9.60848	10.872	7.58941	hyper
Ss18	chr18	14625629	14682914	36.6504	38.9365	48.6641	hyper		Nkg7	chr7	43437138	43438246	37.3566	106.297	8.48672	hypo		Szrd1	chr4	141112978	141139796	43.0795	36.6008	36.2011	hyper
Ssbp3	chr4	106911470	107049694	35.9643	22.1709	33.8301	hyper		Nlrc3	chr16	3946933	3976632	10.3197	16.0044	10.6368	hypo		Tada1	chr1	166379167	166393620	16.8079	9.9409	12.6743	hyper
St3gal4	chr9	35046579	35116810	16.5537	27.4222	18.7353	hyper		Nod1	chr6	54923942	54972612	8.1448	14.4735	1.70033	hypo		Tango6	chr8	106683068	106851439	3.07996	1.28459	1.54981	hyper
Stard4	chr18	33201421	33213816	6.58398	21.8891	12.4575	hyper		Notch2	chr3	98013538	98150367	5.42244	6.59891	3.31889	hypo		Tank	chr2	61578586	61654169	20.7467	11.5922	29.7819	hyper
Stat1	chr1	52119438	52161865	62.617	125.936	52.05	hyper		Npas2	chr1	39194272	39363240	0.158384	2.15916	0.380118	hypo		Taok3	chr5	117120129	117275098	19.0547	20.5407	15.1248	hyper
Stat3	chr11	100886810	100939511	36.6542	54.7278	54.9788	hyper		Nr3c1	chr18	39410545	39487245	12.7527	8.88838	5.76564	hypo		Tatdn2	chr6	113697499	113711068	31.1177	25.3575	24.3058	hyper
Stat4	chr1	52008244	52107184	14.775	33.4609	20.3246	hyper		Nrarp	chr2	25180758	25183332	3.82342	2.45499	3.6932	hypo		Tbc1d1	chr5	64160260	64351486	10.7427	11.7782	7.73477	hyper
Stc2	chr11	31359441	31370061	0.600772	36.7891	5.46634	hyper		Nsmce1	chr7	125467640	125491542	57.1355	64.531	60.6006	hypo		Tbc1d10a	chr11	4186833	4215505	27.4056	31.1499	24.4121	hyper
Stim1	chr7	102267824	102436855	27.8483	25.8748	27.0297	hyper		Nt5c3	chr6	56882402	56923932	26.6036	21.7313	26.0664	hypo		Tbc1d14	chr5	36490604	36586226	16.5702	26.4889	19.7036	hyper
Stim2	chr5	53998523	54121057	7.20731	19.4138	7.70435	hyper		Ntan1	chr16	13819277	13835451	25.9886	35.2686	42.0952	hypo		Tbc1d22a	chr15	86214459	86498503	9.31375	15.5055	8.32493	hyper
Stk32c	chr7	139103638	139213307	0.272177	1.78464	5.27006	hyper		Ntpcr	chr8	125734203	125748235	12.4609	12.8486	12.9399	hypo		Tbc1d23	chr16	57168864	57231466	3.64658	3.92196	5.10199	hyper
Stk38l	chr6	146724930	146778814	1.65291	1.82926	2.28811	hyper		Nucb2	chr7	116504369	116540588	2.10497	2.13614	6.5832	hypo		Tbc1d7	chr13	43151742	43171501	2.6822	3.91821	4.02575	hyper
Stk39	chr2	68210447	68471981	10.3346	20.4008	8.58934	hyper		Nudt5	chr2	5845034	5868736	16.3745	11.4363	21.5127	hypo		Tbk1	chr10	121546456	121586794	18.4787	17.328	22.8163	hyper
Stom	chr2	35313990	35337009	22.3698	3.17623	5.35703	hyper		Nup210	chr6	91013067	91116826	50.032	79.2983	37.0415	hypo		Tbl1xr1	chr3	22076652	22216594	5.64822	6.51692	4.84249	hyper
Strn	chr17	78653964	78736560	7.23992	8.21739	6.07364	hyper		Nxpe2	chr9	48318004	48340898	3.34706	0.017224	0.167276	hypo		Tcaim	chr9	122805547	122836332	2.18911	1.40321	2.90361	hyper
Stx12	chr4	132854064	132884458	5.46099	10.0882	11.9443	hyper		Nxpe3	chr16	55839953	55895279	17.426	20.933	30.0718	hypo		Tceal3	chrX	136666375	136668377	1.52404	0.08672	0.063844	hyper
Stx6	chr1	155158703	155203517	34.8285	22.2235	38.6884	hyper		Nyap1	chr5	137730963	137739998	1.62039	1.94108	1.89827	hypo		Tcf12	chr9	71844252	72111819	21.2418	17.54	11.6295	hyper
Sulf2	chr2	166073899	166155683	0.771396	9.3109	0.31116	hyper		Oas1a	chr5	120896257	120907525	7.41993	2.22284	1.21827	hypo		Tcirg1	chr19	3896050	3907133	15.0559	18.5747	17.8005	hyper
Sult2b1	chr7	45729983	45759555	0.499309	2.18195	0.483246	hyper		Oaz2	chr9	65676548	65690300	21.8915	22.8185	25.7475	hypo		Tcof1	chr18	60813756	60848964	44.9551	30.9963	19.4079	hyper
Suox	chr10	128669887	128673918	10.9689	8.08491	11.0208	hyper		Ogfrl1	chr1	23366424	23383175	2.51523	2.0506	1.48427	hypo		Tec	chr5	72755718	72868448	4.6573	2.25457	10.7995	hyper
Suz12	chr11	79993106	80034123	28.0404	31.0641	30.0083	hyper		Ola1	chr2	73092801	73214447	29.8252	24.6744	32.7049	hypo		Tespa1	chr10	130322852	130362642	17.6084	2.91472	6.9485	hyper
Swap70	chr7	110221703	110283506	6.16297	6.28495	8.32941	hyper		Opa1	chr16	29579334	29654602	9.39494	7.44905	7.75193	hypo		Tet2	chr3	133463677	133544390	1.72678	2.09454	1.79215	hyper
Syf2	chr4	134930980	134937537	72.0766	59.177	72.961	hyper		Osbpl11	chr16	33185071	33243312	8.92276	6.25668	6.71067	hypo		Tfeb	chr17	47737037	47792416	19.3984	19.578	12.5173	hyper
Syne1	chr10	5020196	5194707	4.96812	3.44637	5.63484	hyper		Osbpl1a	chr18	12755312	12941841	2.38534	0.621813	0.47517	hypo		Tfec	chr6	16833381	16898441	1.07437	0.126648	4.35394	hyper
Sytl2	chr7	90302355	90410719	4.87444	12.4418	1.02012	hyper		Osbpl9	chr4	109061145	109202272	25.9392	26.1542	27.4687	hypo		Tgfb3	chr12	86056743	86079041	1.01486	0.795397	1.27879	hyper
Tacc1	chr8	25154552	25201542	13.7024	8.37808	9.00747	hyper		Osgin2	chr4	15997121	16013877	3.22703	2.92977	5.44771	hypo		Tgfbr1	chr4	47353305	47414924	4.76534	3.04059	4.61703	hyper
Tacc2	chr7	130577484	130764784	1.76948	0.145831	0.372965	hyper		Otud1	chr2	19658062	19660590	14.6963	5.19619	4.7687	hypo		Tgfbr2	chr9	116087695	116175363	61.41	58.7712	61.3149	hyper
Tacc3	chr5	33658147	33672197	14.5762	49.6267	25.5048	hyper		Oxr1	chr15	41447482	41861047	11.5681	8.0218	16.3117	hypo		Themis2	chr4	132782357	132796364	0.992459	2.97313	2.14817	hyper
Tada2b	chr5	36473670	36484285	8.74655	11.612	7.5151	hyper		P2rx3	chr2	84996552	85035834	0.050185	11.6674	0.045434	hypo		Thoc3	chr13	54458837	54468840	18.9108	17.9786	15.4653	hyper
Tagln2	chr1	172500246	172507375	181.027	532.594	228.138	hyper		P2rx7	chr5	122643911	122691432	11.1149	11.205	2.90718	hypo		Tiam1	chr16	89787111	89974699	5.45587	3.79755	5.45603	hyper
Tap1	chr17	34187556	34197225	97.5356	178.208	51.4938	hyper		P2ry14	chr3	59114623	59153492	0.614791	19.3068	2.3791	hypo		Tifa	chr3	127789913	127798389	3.01288	0.144779	1.12647	hyper
Tap2	chr17	34204479	34216321	109.884	129.506	73.1218	hyper		Pabpc1	chr15	36595658	36608973	432.214	460.285	320.798	hypo		Tigd2	chr6	59208870	59212033	10.4806	13.2575	18.3632	hyper
Tardbp	chr4	148612382	148626996	26.6962	25.5045	37.1684	hyper		Pacsin2	chr15	83375607	83464606	16.0009	16.1393	13.1722	hypo		Tjp2	chr19	24094502	24225026	2.58569	2.05175	2.38079	hyper
Tars2	chr3	95739974	95754977	20.8958	19.1301	20.1741	hyper		Pag1	chr3	9687482	9833679	10.8084	8.79615	5.36184	hypo		Tle3	chr9	61372366	61418497	44.7797	111.878	37.8359	hyper
Tasp1	chr2	139833479	140066805	8.87386	27.5859	25.4298	hyper		Pak1	chr7	97842939	97912381	2.60372	0.168274	1.12406	hypo		Tle4	chr19	14448072	14598183	10.2549	3.13808	4.8203	hyper
Tatdn2	chr6	113697499	113711068	31.1177	25.3575	24.3058	hyper		Pak6	chr2	118663577	118698020	0.464162	4.15893	0.272785	hypo		Tlr1	chr5	64924680	64933558	12.4673	29.1129	21.6687	hyper
Tax1bp1	chr6	52713729	52766779	37.2897	62.6874	52.9339	hyper		Panx1	chr9	15005785	15045478	37.9826	30.57	23.8522	hypo		Tlr7	chrX	167304926	167330571	1.20745	0.812441	0.375803	hyper
Tbc1d19	chr5	53809627	53904380	1.14769	5.47117	1.96033	hyper		Paqr8	chr1	20890622	20938756	1.2588	2.057	1.87612	hypo		Tm6sf1	chr7	81859001	81884079	4.66603	8.66418	4.71746	hyper
Tbc1d2b	chr9	90202049	90270769	13.4496	9.72508	6.33612	hyper		Parp1	chr1	180568975	180601254	45.236	24.9607	23.8361	hypo		Tmed1	chr9	21507380	21510186	5.54935	0.886844	1.9658	hyper
Tbc1d7	chr13	43151742	43171501	2.6822	3.91821	4.02575	hyper		Parp11	chr6	127453723	127494239	6.3499	5.89393	4.11411	hypo		Tmed8	chr12	87166242	87200229	2.94897	5.72433	4.30643	hyper
Tbc1d9b	chr11	50131360	50172785	12.0272	38.0431	10.5371	hyper		Parp16	chr9	65214690	65239219	4.84325	2.71807	3.532	hypo		Tmem108	chr9	103482936	103761837	0.912208	0.67127	1.25154	hyper
Tbca	chr13	94788943	94842899	159.956	137.598	220.61	hyper		Parp8	chr13	116854824	117025516	10.1808	3.77483	5.74209	hypo		Tmem123	chr9	7764077	7794332	68.6869	60.2896	108.64	hyper
Tbcd	chr11	121451949	121617170	18.632	27.4917	16.5784	hyper		Parp9	chr16	35938470	35972621	16.5805	43.8386	25.3009	hypo		Tmem135	chr7	89139721	89338787	4.67428	4.289	5.04896	hyper
Tbx21	chr11	97098007	97115331	7.31753	41.3534	1.42995	hyper		Pcbp3	chr10	76761854	76961947	2.16248	1.07658	1.63702	hypo		Tmem154	chr3	84666192	84704575	12.596	9.62262	13.9169	hyper
Tcea2	chr2	181680310	181688051	4.18419	2.64691	4.60367	hyper		Pcf11	chr7	92643712	92669912	14.1654	10.4263	14.4402	hypo		Tmem163	chr1	127490342	127678021	0.081685	1.86438	1.10593	hyper
Tcf4	chr18	69344492	69687967	1.38842	0.930234	1.29354	hyper		Pcmtd1	chr1	7088920	7173628	7.04161	6.04283	8.20519	hypo		Tmem168	chr6	13580689	13608063	5.70569	6.59001	7.87381	hyper
Tecpr1	chr5	144195347	144223578	81.6865	72.1595	73.3175	hyper		Pde2a	chr7	101421691	101512829	13.6042	42.2955	16.1306	hypo		Tmem170b	chr13	41606216	41641357	1.3384	2.66608	1.34529	hyper
Tef	chr15	81802673	81826863	6.23818	6.4401	4.78764	hyper		Pde4b	chr4	102254742	102607262	14.1415	20.1614	16.0622	hypo		Tmem184b	chr15	79360684	79403303	10.7861	22.9571	11.4921	hyper
Tesc	chr5	118027824	118061870	57.8656	52.3208	130.983	hyper		Pde7a	chr3	19223109	19311322	9.88086	6.25121	7.49748	hypo		Tmem214	chr5	30869647	30877467	15.3345	12.6414	9.71862	hyper
Tet2	chr3	133463677	133544390	1.72678	2.09454	1.79215	hyper		Pde8a	chr7	81213804	81333622	1.81775	1.99547	6.88698	hypo		Tmem218	chr9	37208333	37223211	3.0651	3.23946	4.88941	hyper
Tex2	chr11	106502139	106612930	9.52138	16.5028	7.05576	hyper		Pdlim5	chr3	142239585	142395696	6.10475	3.58052	3.64629	hypo		Tmem243	chr5	9100737	9118983	24.208	22.4746	20.9973	hyper
Tfdp1	chr8	13338751	13378448	36.5294	55.9063	39.9533	hyper		Pdxk	chr10	78436747	78464948	5.53242	2.41403	3.77647	hypo		Tmem38b	chr4	53826045	53862018	3.22625	1.61198	4.00842	hyper
Tfdp2	chr9	96196275	96323646	4.77428	2.2969	3.33364	hyper		Peli1	chr11	21091324	21150327	57.3325	33.9561	40.4994	hypo		Tmem64	chr4	15265820	15286753	24.3554	63.7508	13.3932	hyper
Tfip11	chr5	112326369	112338073	22.3468	23.3243	17.4262	hyper		Pex7	chr10	19860090	19907674	10.9362	11.0567	14.6778	hypo		Tmem86a	chr7	47050640	47054776	1.59289	0.507149	1.15709	hyper
Tgfbr3	chr5	107106570	107289595	8.22184	4.00452	3.03486	hyper		Pfkm	chr15	98092589	98132447	15.3922	5.32733	7.50861	hypo		Tmod3	chr9	75497784	75559657	41.6444	49.5504	47.5615	hyper
Tgm2	chr2	158116405	158146392	1.1809	8.91472	11.367	hyper		Pgrmc2	chr3	41066326	41083046	15.6648	16.0369	11.3043	hypo		Tmsb15l	chrX	136954988	136976874	5.03336	5.59366	13.3696	hyper
Tgm4	chr9	123034741	123067558	0.863076	1.44306	1.14309	hyper		Phactr2	chr10	13207717	13474396	1.10986	0.263424	0.540675	hypo		Tnfaip3	chr10	19000910	19015410	13.9535	14.9957	18.0202	hyper
Tgtp1	chr11	48985329	48992246	30.9688	93.0754	52.7545	hyper		Phf10	chr17	14944995	14961260	33.8749	18.9323	19.431	hypo		Tnfaip8	chr18	49979427	50093229	16.6049	17.4232	22.2208	hyper
Tha1	chr11	117867949	117873526	5.53118	10.9729	17.2931	hyper		Phf11b	chr14	59320964	59341330	22.3701	65.7181	15.6634	hypo		Tnfrsf13b	chr11	61140835	61147642	8.09523	6.35614	11.6901	hyper
Thada	chr17	84190056	84466208	7.19933	8.0836	10.6422	hyper		Phgdh	chr3	98313171	98339969	73.6767	48.9691	41.131	hypo		Tnfrsf1b	chr4	145212368	145246870	11.0461	41.4419	15.7363	hyper
Thy1	chr9	44043384	44048579	318.308	399.976	423.849	hyper		Phip	chr9	82866159	82975489	6.93953	5.37013	5.12925	hypo		Tnfrsf21	chr17	43016555	43089188	2.54951	0.322812	1.68152	hyper
Tigit	chr16	43648861	43664184	10.1337	9.42485	9.9784	hyper		Phlda1	chr10	111506286	111508649	4.40887	2.1594	4.01887	hypo		Tnfrsf8	chr4	145268976	145315147	0.717094	8.29158	34.202	hyper
Timp2	chr11	118301061	118355411	10.6186	42.0563	6.53212	hyper		Phldb3	chr7	24611328	24629297	12.2584	5.19777	7.59259	hypo		Tnfsf4	chr1	161395438	161418206	0.351977	10.263	1.35024	hyper
Tipin	chr9	64281607	64304792	32.0753	36.0534	41.3249	hyper		Phykpl	chr11	51584757	51603269	3.8303	3.57161	3.52895	hypo		Tns3	chr11	8431652	8664535	1.46166	0.056326	0.298999	hyper
Tle3	chr9	61372366	61418497	44.7797	111.878	37.8359	hyper		Picalm	chr7	90130232	90209447	31.7611	134.382	40.7356	hypo		Top1	chr2	160645897	160722763	25.1014	17.5293	17.0256	hyper
Tm9sf4	chr2	153161301	153210463	10.6731	11.8864	8.03838	hyper		Pigp	chr16	94358763	94371015	23.5359	7.796	22.8004	hypo		Tox	chr4	6687386	6990723	13.7715	0.920241	0.88348	hyper
Tmed10	chr12	85340614	85374717	33.0661	65.3568	40.3391	hyper		Pik3ap1	chr19	41274218	41385070	0.919149	9.00924	3.38211	hypo		Tpd52	chr3	8929436	9004515	8.8614	13.5238	18.1988	hyper
Tmem106a	chr11	101582242	101591785	0.487957	27.3394	1.18616	hyper		Pik3ca	chr3	32436151	32468486	5.34659	6.50483	6.59172	hypo		Tpr	chr1	150392838	150449935	29.9077	33.2354	32.6687	hyper
Tmem131	chr1	36792189	36939527	14.1114	14.3188	13.1373	hyper		Pik3r1	chr13	101680761	101768217	21.5762	15.4903	11.7942	hypo		Traf5	chr1	191997203	192092599	29.2445	10.9987	19.2785	hyper
Tmem151b	chr17	45541940	45549677	0.070408	7.70577	0.310277	hyper		Pik3r5	chr11	68432125	68497846	24.5206	31.0437	12.3839	hypo		Traf6	chr2	101678420	101701668	7.72325	10.5347	7.15339	hyper
Tmem158	chr9	123259057	123260789	3.43346	39.8503	2.43272	hyper		Pim1	chr17	29491045	29495459	59.0158	474.497	272.223	hypo		Trak1	chr9	121366958	121474918	11.276	11.3908	7.02617	hyper
Tmem159	chr7	120102426	120120986	1.24599	53.2545	3.46405	hyper		Pim3	chr15	88862194	88865726	16.8772	14.4219	13.15	hypo		Trak2	chr1	58900450	58973482	10.9084	9.0584	6.61684	hyper
Tmem163	chr1	127490342	127678021	0.081685	1.86438	1.10593	hyper		Pip4k2a	chr2	18842256	18998121	40.4047	20.7943	16.9423	hypo		Tram1	chr1	13564693	13589910	49.3518	47.4429	59.326	hyper
Tmem171	chr13	98686238	98694831	0	1.54511	0.563762	hyper		Pip5k1b	chr19	24294796	24555827	2.24336	1.79223	0.842495	hypo		Tram2	chr1	21001397	21079225	1.76859	1.95152	1.21822	hyper
Tmem230	chr2	132239492	132247788	12.4774	7.06878	10.7073	hyper		Pitpnc1	chr11	107207892	107470720	21.2045	14.2734	12.066	hypo		Trat1	chr16	48734690	48771956	51.5524	15.3251	13.7484	hyper
Tmem243	chr5	9100737	9118983	24.208	22.4746	20.9973	hyper		Pkig	chr2	163658386	163726158	20.3493	11.3146	9.50841	hypo		Trib1	chr15	59648654	59657099	2.49874	0.995758	1.46226	hyper
Tmem64	chr4	15265820	15286753	24.3554	63.7508	13.3932	hyper		Pla2g7	chr17	43568451	43612201	0.049654	0.059467	5.02968	hypo		Trim11	chr11	58978093	58991462	19.9165	13.762	16.6161	hyper
Tmem65	chr15	58782269	58823427	3.95814	5.19719	5.80945	hyper		Plac8	chr5	100553733	100572205	95.6445	1732.85	89.6158	hypo		Trim24	chr6	37870811	37968445	10.1756	13.6286	9.4221	hyper
Tmem97	chr11	78541817	78550735	20.2922	30.5215	14.6909	hyper		Plbd1	chr6	136612071	136661893	0.292191	0.041336	3.33134	hypo		Trim25	chr11	88999403	89020293	19.2567	33.5472	14.2924	hyper
Tmppe	chr9	114401095	114411201	3.53912	3.43385	3.67846	hyper		Plcb4	chr2	135741830	136013068	0.883008	0.445173	1.1008	hypo		Trim34a	chr7	104244457	104262236	10.921	33.1065	14.3745	hyper
Tmprss6	chr15	78439667	78468634	0.081353	1.68204	0.099503	hyper		Plcg2	chr8	117498291	117635142	2.42817	4.62125	7.12243	hypo		Trim7	chr11	48826138	48850195	2.03784	1.69516	1.6121	hyper
Tmub2	chr11	102284820	102289427	14.5652	14.7867	17.3432	hyper		Plcl2	chr17	50509547	50688494	24.7417	29.9122	16.4834	hypo		Trio	chr15	27730649	28025848	3.26096	2.5767	2.30215	hyper
Tnfaip8	chr18	49979427	50093229	16.6049	17.4232	22.2208	hyper		Plekha1	chr7	130865910	130913302	10.9739	3.99005	7.81286	hypo		Trit1	chr4	123016597	123054934	6.97064	4.6114	7.26379	hyper
Tnfrsf1b	chr4	145212368	145246870	11.0461	41.4419	15.7363	hyper		Plekha5	chr6	140424099	140594906	4.48542	5.90165	4.71575	hypo		Trmt12	chr15	58872649	58876781	1.63986	1.38773	2.08043	hyper
Tnfrsf22	chr7	143636725	143649638	2.54424	3.72987	1.59523	hyper		Plekhg3	chr12	76533560	76579039	1.14369	3.81797	2.32457	hypo		Trmt61b	chr17	71557027	71598761	3.57802	2.12256	4.03995	hyper
Tnfrsf4	chr4	156013695	156016589	17.0976	83.7444	33.0194	hyper		Pltp	chr2	164839518	164857708	0.17887	3.66632	0.841143	hypo		Trnt1	chr6	106769138	106782474	15.083	10.2899	17.7697	hyper
Tnfrsf8	chr4	145268976	145315147	0.717094	8.29158	34.202	hyper		Plxna1	chr6	89316314	89362613	1.5739	0.85982	1.25868	hypo		Trp53i11	chr2	93187584	93201757	10.3377	18.298	25.0691	hyper
Tnfsf8	chr4	63832824	63861284	6.46638	18.0634	30.5691	hyper		Plxnc1	chr10	94790866	94944578	5.34418	2.91016	3.12782	hypo		Trp53inp2	chr2	155381856	155389847	0.297498	2.31435	1.12357	hyper
Tnk2	chr16	32644643	32683493	28.5692	10.8817	10.2377	hyper		Pmaip1	chr18	66458604	66465558	0.746399	10.4888	6.44272	hypo		Tsc22d3	chrX	140539529	140600522	99.0054	20.8794	19.5719	hyper
Tnrc18	chr5	142724605	142817387	12.9699	10.0735	6.92792	hyper		Pmepa1	chr2	173224465	173276533	1.62344	2.18776	3.88398	hypo		Tshz1	chr18	84011627	84086562	9.73499	11.1432	8.96033	hyper
Tnrc6a	chr7	123123885	123195296	17.2258	12.6133	17.1611	hyper		Pnrc1	chr4	33245423	33248787	61.0466	73.5403	45.101	hypo		Tsnax	chr8	125012997	125034192	43.9511	37.4057	41.1542	hyper
Tns1	chr1	73910231	74124449	2.91975	8.67864	0.783372	hyper		Pomc	chr12	3954945	3960643	0.663392	1.3008	1.44583	hypo		Tspan13	chr12	36014555	36042478	62.7792	34.1568	60.1732	hyper
Tns4	chr11	99065678	99089306	0.081066	3.89078	0.326887	hyper		Pon2	chr6	5264624	5298373	23.3021	23.2868	35.8425	hypo		Tspan14	chr14	40906444	40966807	31.1636	27.5343	25.7954	hyper
Tollip	chr7	141881585	141902406	16.9548	19.0279	16.2728	hyper		Pou2f1	chr1	165865154	166002634	3.56758	3.46395	3.37581	hypo		Tspan32	chr7	143005046	143019485	79.0005	10.1649	81.9382	hyper
Tox2	chr2	163225454	163323102	2.8662	0.150017	7.80647	hyper		Ppa1	chr10	61648621	61674165	39.7575	48.6695	30.5955	hypo		Tspyl2	chrX	152336852	152342484	8.39416	3.2581	7.35392	hyper
Tpp2	chr1	43934007	44002971	16.3294	31.2383	18.1556	hyper		Ppia	chr11	6415870	6419810	1347.98	1528.56	1947.15	hypo		Tstd3	chr4	21757382	21767211	6.50365	4.56965	9.5608	hyper
Tpst2	chr5	112276707	112315356	70.0216	85.6046	48.8535	hyper		Ppm1k	chr6	57506502	57535426	2.30592	1.80625	1.91709	hypo		Ttc7	chr17	87282886	87381770	29.022	24.5347	15.3107	hyper
Traf1	chr2	34943258	34961772	21.7557	51.0131	47.2168	hyper		Ppp1r12a	chr10	108162400	108277575	25.0863	84.3661	39.1746	hypo		Ttc7b	chr12	100300770	100520822	8.03255	14.0326	7.35111	hyper
Traf3ip2	chr10	39612934	39655307	11.9079	14.2741	11.4559	hyper		Ppp1r16b	chr2	158666733	158766334	10.6484	9.77619	7.22797	hypo		Tubgcp5	chr7	55794148	55831447	4.35013	4.7441	5.06578	hyper
Tram1	chr1	13564693	13589910	49.3518	47.4429	59.326	hyper		Ppp1r37	chr7	19530967	19562398	18.398	12.6941	12.6276	hypo		Twsg1	chr17	65923065	65951187	12.1885	11.5738	8.906	hyper
Trem2	chr17	48346401	48352276	0.280272	0.042616	1.98538	hyper		Ppp1r3b	chr8	35375741	35388137	0.906277	3.65494	4.53868	hypo		Txk	chr5	72695978	72752777	30.2046	28.5733	32.4681	hyper
Treml2	chr17	48300038	48312534	20.859	55.941	37.452	hyper		Ppp2r1b	chr9	50856924	50894229	29.2194	12.8358	15.8893	hypo		Txndc11	chr16	11074911	11134532	13.4368	10.9856	11.4111	hyper
Trerf1	chr17	47140942	47359458	4.23668	14.8697	5.71934	hyper		Ppp3ca	chr3	136670066	136937727	17.3686	21.4284	8.11394	hypo		Txndc16	chr14	45134448	45219394	3.58657	5.72891	5.33315	hyper
Trib1	chr15	59648654	59657099	2.49874	0.995758	1.46226	hyper		Ppp4r2	chr6	100833638	100868717	23.2693	16.8296	23.5942	hypo		Txndc5	chr13	38500271	38528824	21.9438	20.8887	14.7123	hyper
Trib2	chr12	15791727	15816785	47.5349	71.5489	38.2364	hyper		Ppt1	chr4	122836227	122859175	12.8112	15.1867	23.3659	hypo		Tyrobp	chr7	30413788	30417579	13.3488	3.66466	61.2293	hyper
Trim13	chr14	61598226	61605945	2.25626	1.70672	1.66196	hyper		Pqlc2	chr4	139298005	139310700	1.77825	2.51843	2.74435	hypo		Ubash3b	chr9	41013641	41157494	12.1121	4.78549	6.42741	hyper
Trim16	chr11	62820253	62842948	0.777008	3.42183	1.86767	hyper		Pqlc3	chr12	16988648	17000118	7.28207	22.0876	18.3033	hypo		Ube2f	chr1	91250319	91286025	17.9481	42.5336	32.4771	hyper
Trim26	chr17	36837146	36859398	30.8693	32.4188	23.4528	hyper		Prep	chr10	45067214	45158995	18.7224	20.7575	23.2162	hypo		Ube2h	chr6	30211290	30304539	40.13	81.8807	40.004	hyper
Trim33	chr3	103279293	103358770	10.7907	8.79942	6.12294	hyper		Prex1	chr2	166566345	166713832	46.0053	36.7518	25.9707	hypo		Ube2k	chr5	65537261	65598989	15.1602	12.2086	15.9789	hyper
Trim39	chr17	36258873	36272004	9.5088	8.23935	11.5061	hyper		Prg3	chr2	84988215	84993886	1.32011	0.070471	2.85911	hypo		Ube2n	chr10	95515162	95545658	25.9058	27.5574	35.9688	hyper
Trim8	chr19	46501648	46516455	38.4748	29.3222	19.4971	hyper		Prickle3	chrX	7657379	7668186	8.55837	18.988	12.9132	hypo		Ubqln1	chr13	58176156	58215653	32.3298	27.0893	29.585	hyper
Trmt10a	chr3	138143538	138159820	1.60919	2.66678	1.56876	hyper		Prim2	chr1	33453808	33669794	12.8376	14.0069	10.0855	hypo		Uchl3	chr14	101653967	101696125	28.4974	22.0529	35.6491	hyper
Trmt61a	chr12	111678105	111683902	19.7503	6.30024	11.6896	hyper		Prkar2b	chr12	31958479	32061279	14.0673	1.17237	4.67227	hypo		Uimc1	chr13	55027880	55100300	14.4163	12.8312	16.7935	hyper
Trp53bp2	chr1	182409167	182462436	6.50459	8.15525	4.51949	hyper		Prkcb	chr7	122289125	122634401	9.75251	6.8447	7.45617	hypo		Umad1	chr6	8259288	8428765	5.78569	6.35198	6.01464	hyper
Trp53i11	chr2	93187584	93201757	10.3377	18.298	25.0691	hyper		Prkce	chr17	86167785	86657919	2.25534	2.42307	1.45734	hypo		Usp15	chr10	123105006	123197019	6.23594	5.28099	4.03272	hyper
Trpc4ap	chr2	155634277	155692384	61.561	78.9994	69.2241	hyper		Prkcq	chr2	11172382	11301226	67.754	64.6851	58.0988	hypo		Usp3	chr9	66514639	66593115	16.6063	17.922	31.2692	hyper
Tsc22d1	chr14	76415821	76507766	12.728	2.18926	5.09268	hyper		Prkd3	chr17	78949405	79020816	12.9474	6.57306	8.08695	hypo		Usp38	chr8	80980733	81014906	16.0193	14.5529	14.5179	hyper
Tsen15	chr1	152370736	152386682	13.9054	9.3775	11.3707	hyper		Prodh	chr16	18071726	18089190	2.74524	0.843005	0.943373	hypo		Usp6nl	chr2	6322757	6443820	5.06972	1.74394	3.79928	hyper
Tspan3	chr9	56135884	56161070	12.6359	38.4568	38.5081	hyper		Prr36	chr8	4209543	4217312	0.114395	1.52352	0.224067	hypo		Usp7	chr16	8688722	8738342	30.1408	24.2384	23.2748	hyper
Tsr1	chr11	74898080	74909340	20.2029	12.6112	14.6165	hyper		Prrc1	chr18	57354733	57392719	5.83653	5.57909	5.02375	hypo		Utp20	chr10	88746607	88826814	5.59367	3.00157	2.84184	hyper
Ttc39b	chr4	83220301	83324189	6.18715	37.7563	11.289	hyper		Prrg4	chr2	104830741	104849850	0.740043	5.74503	4.93245	hypo		Uvrag	chr7	98886743	99141144	15.5656	14.6856	13.5251	hyper
Ttll4	chr1	74661754	74697973	6.13814	5.91708	5.34709	hyper		Prss16	chr13	22002176	22009741	0.333695	10.6053	2.45251	hypo		Vamp1	chr6	125215581	125222306	7.25884	2.66075	16.2459	hyper
Tufm	chr7	126487355	126490731	53.6211	30.6142	29.2009	hyper		Psmd14	chr2	61711694	61800376	48.2479	50.0706	74.6076	hypo		Vcl	chr14	20929433	21033673	4.68688	2.35128	3.73465	hyper
Tulp4	chr17	6106830	6240637	3.19857	4.1258	2.90669	hyper		Ptch1	chr13	63511533	63565520	5.203	6.41967	3.36204	hypo		Vps26b	chr9	27004502	27030094	16.3165	16.0399	15.8769	hyper
Twsg1	chr17	65923065	65951187	12.1885	11.5738	8.906	hyper		Pten	chr19	32757577	32826160	12.6359	10.0265	7.36792	hypo		Vps41	chr13	18717292	18866811	12.8723	11.1728	11.5562	hyper
Txk	chr5	72695978	72752777	30.2046	28.5733	32.4681	hyper		Ptger3	chr3	157566892	157644758	0.730787	15.6158	1.43111	hypo		Vrk2	chr11	26471402	26593920	9.05359	10.9188	10.0448	hyper
Txn2	chr15	77915051	77928994	80.9166	50.7924	56.0442	hyper		Ptk2b	chr14	66153257	66281052	44.6458	36.8982	26.806	hypo		Wdfy4	chr14	32959547	33185066	1.06831	0.151177	0.698201	hyper
Txndc16	chr14	45134448	45219394	3.58657	5.72891	5.33315	hyper		Ptp4a3	chr15	73723145	73758766	39.8135	48.4931	29.7954	hypo		Wdr20	chr12	110737949	110795028	10.9779	7.26625	11.1308	hyper
U2surp	chr9	95456894	95511996	9.40638	9.73255	10.3442	hyper		Ptpn12	chr5	20986645	21055797	12.3041	5.70263	8.21611	hypo		Wdr26	chr1	181173226	181211978	29.4726	26.5983	22.8476	hyper
Uap1	chr1	170142003	170174946	14.3564	13.2699	12.3812	hyper		Ptpn13	chr5	103425192	103598361	1.51852	1.77749	0.85466	hypo		Wdr73	chr7	80890723	80901269	12.2377	6.12822	9.77191	hyper
Ubash3a	chr17	31208066	31242403	27.9282	47.4562	22.2775	hyper		Ptpn14	chr1	189728268	189876693	1.54793	0.360387	0.148986	hypo		Wdr91	chr6	34880426	34910831	10.4576	8.67442	8.5096	hyper
Ubd	chr17	37193892	37196101	0.020351	12.9915	2.07209	hyper		Ptpn2	chr18	67665501	67724621	20.4175	36.4729	37.5217	hypo		Wfdc21	chr11	83746940	83752646	0.025214	0.23047	70.8975	hyper
Ube2cbp	chr9	86307234	86464916	2.66146	0.931988	1.31704	hyper		Ptpn5	chr7	47077800	47133684	0.592866	3.43155	0.709224	hypo		Wipi2	chr5	142629584	142669370	15.7698	12.1862	16.6469	hyper
Ube2d2a	chr18	35771559	35807172	75.1403	60.757	85.606	hyper		Ptpre	chr7	135537824	135686294	6.16149	4.14579	4.98102	hypo		Wsb1	chr11	79239382	79254695	29.8548	21.3434	40.4508	hyper
Ube2f	chr1	91250319	91286025	17.9481	42.5336	32.4771	hyper		Ptprj	chr2	90429756	90580647	1.27211	1.68823	2.38802	hypo		Xdh	chr17	73883895	73950196	4.0093	41.58	2.75442	hyper
Ube2h	chr6	30211290	30304539	40.13	81.8807	40.004	hyper		Ptrhd1	chr12	4234027	4240123	1.20815	1.25386	1.61164	hypo		Xpo6	chr7	126101719	126200408	37.6209	31.2032	21.006	hyper
Ubn1	chr16	5050068	5086285	22.2572	19.5742	16.1162	hyper		Pttg1	chr11	43420248	43426248	21.8794	20.6223	20.275	hypo		Xrcc6	chr15	82016369	82040084	21.9631	10.4776	14.9835	hyper
Ubtd1	chr19	41981763	42034641	7.46318	11.716	16.7168	hyper		Pvr	chr7	19903578	19921143	9.47401	7.58044	8.12735	hypo		Xylt1	chr7	117380979	117667630	4.07793	0.829651	1.18825	hyper
Uck2	chr1	167226084	167285127	68.6228	115.201	54.0659	hyper		Pvt1	chr15	62037987	62250975	1.93535	3.80193	3.9136	hypo		Yeats4	chr10	117215141	117224507	44.107	33.0483	51.2237	hyper
Uggt1	chr1	36140028	36244302	11.9544	16.2932	12.3972	hyper		Pxk	chr14	8098213	8165111	13.1488	17.7916	15.7823	hypo		Ythdf2	chr4	132184916	132212256	10.6937	11.7286	12.628	hyper
Ulbp1	chr10	7444873	7473477	1.80136	14.9813	2.80703	hyper		Pygl	chr12	70190815	70227683	3.7372	2.84824	11.2354	hypo		Ywhah	chr5	33018816	33027966	129.021	172.411	187.076	hyper
Unc13d	chr11	116062096	116077961	40.6125	46.7525	29.8804	hyper		Qprt	chr7	127107770	127122029	8.84286	3.62678	5.99989	hypo		Ywhaq	chr12	21390329	21417436	70.5306	58.0305	73.7083	hyper
Usp10	chr8	119910852	119957557	25.5453	12.3829	15.6089	hyper		Rab10	chr12	3247428	3309969	39.3408	45.6102	24.98	hypo		Ywhaz	chr15	36770262	36796929	98.0046	131.579	119.82	hyper
Usp11	chrX	20703909	20720539	5.39125	0.730297	0.946964	hyper		Rab11a	chr9	64715300	64737756	15.5921	18.444	31.8467	hypo		Zadh2	chr18	84088158	84097514	17.2884	10.9283	17.6291	hyper
Usp12	chr5	146734812	146794956	13.6524	20.3871	12.6648	hyper		Rab11fip1	chr8	27138773	27174646	6.83066	4.65965	5.42738	hypo		Zbtb17	chr4	141444673	141467937	13.8714	12.9665	11.5899	hyper
Usp3	chr9	66514639	66593115	16.6063	17.922	31.2692	hyper		Rab27a	chr9	73044810	73097614	34.7156	33.2996	48.5003	hypo		Zbtb18	chr1	177444661	177450764	7.32327	4.20423	12.8332	hyper
Ust	chr10	8204753	8518825	2.20138	15.355	3.44218	hyper		Rab2a	chr4	8535644	8607702	39.0868	49.9753	43.6394	hypo		Zbtb24	chr10	41450358	41465582	9.96219	7.97341	9.01132	hyper
Utp6	chr11	79933956	79962387	14.5594	10.32	13.3681	hyper		Rab44	chr17	29135056	29148976	3.14348	0.417236	4.06967	hypo		Zbtb38	chr9	96685423	96731675	4.50827	4.86278	1.90944	hyper
Uxs1	chr1	43750231	43827708	11.08	25.9107	14.2315	hyper		Rabgef1	chr5	130171819	130214337	9.51489	6.75397	6.81696	hypo		Zbtb49	chr5	38200044	38220428	3.54331	1.81779	1.98904	hyper
Vash1	chr12	86678700	86695681	0.491161	1.199	0.940035	hyper		Rac1	chr5	143505481	143527993	89.8067	126.907	96.4703	hypo		Zbtb9	chr17	26973179	26976203	10.9162	7.1117	10.176	hyper
Vav1	chr17	57279100	57329236	43.6057	36.22	40.9055	hyper		Racgap1	chr15	99620496	99651656	22.3013	83.7611	30.8919	hypo		Zc3h12c	chr9	52111985	52168111	0.16146	0.687521	2.31758	hyper
Vav2	chr2	27263635	27426825	3.78523	5.15441	4.21766	hyper		Rala	chr13	17880575	17944217	12.315	9.63725	11.3393	hypo		Zcchc18	chrX	136993155	136996923	1.81445	1.72804	4.76614	hyper
Vcpkmt	chr12	69577628	69583028	17.4781	28.1291	19.6036	hyper		Ramp1	chr1	91179822	91225196	26.7458	12.4312	33.3523	hypo		Zcchc2	chr1	105990406	106034079	6.78812	8.06249	3.98308	hyper
Vim	chr2	13574311	13582826	145.126	920.091	540.245	hyper		Ranbp9	chr13	43402673	43480973	25.0902	24.0944	23.2615	hypo		Zdhhc14	chr17	5492600	5753891	3.4053	0.262565	0.313724	hyper
Vps33a	chr5	123528760	123573015	10.0602	10.0565	10.166	hyper		Rap1b	chr10	117814597	117845974	184.536	203.691	329.093	hypo		Zdhhc17	chr10	110941780	111010066	6.16242	2.34502	4.91082	hyper
Vps4a	chr8	107031326	107045756	26.056	21.5871	25.462	hyper		Rap2a	chr14	120478461	120507192	2.91044	8.29162	6.83644	hypo		Zdhhc23	chr16	43969146	43979050	1.04901	0.186087	0.413247	hyper
Vps4b	chr1	106770788	106796725	29.8402	33.347	34.1984	hyper		Rapgef2	chr3	79062529	79145875	3.54006	5.44202	2.01878	hypo		Zdhhc9	chrX	48171971	48208702	3.58234	3.99515	2.89487	hyper
Vps53	chr11	76046226	76179630	14.3254	12.889	11.3393	hyper		Raph1	chr1	60483185	60566765	0.365542	3.7919	1.23227	hypo		Zeb2	chr2	44983512	45113279	1.20816	0.670642	1.35445	hyper
Vps54	chr11	21239032	21321133	10.2186	21.9415	19.8714	hyper		Rasa2	chr9	96539300	96631503	6.82385	4.09822	5.60387	hypo		Zfand5	chr19	21272278	21286840	8.48727	7.37667	10.9911	hyper
Vrk2	chr11	26471402	26593920	9.05359	10.9188	10.0448	hyper		Rasa3	chr8	13567218	13677587	73.1135	67.636	51.0241	hypo		Zfc3h1	chr10	115384959	115432771	7.25012	10.2229	16.3235	hyper
Wbp1l	chr19	46599106	46657389	31.095	39.7028	25.2529	hyper		Rasgrp1	chr2	117279993	117342877	40.8584	47.689	20.121	hypo		Zfp106	chr2	120506830	120563831	13.8523	13.2696	10.7847	hyper
Wdr1	chr5	38526813	38561595	75.6292	98.8717	100.15	hyper		Rassf4	chr6	116633008	116673836	0.549755	2.98952	0.875391	hypo		Zfp120	chr2	150114407	150136678	3.35663	2.54925	4.36526	hyper
Wdr20	chr12	110737949	110795028	10.9779	7.26625	11.1308	hyper		Rb1	chr14	73195502	73325791	7.12829	10.139	15.2152	hypo		Zfp239	chr6	117863077	117872766	1.10718	0.642177	1.05765	hyper
Wdr4	chr17	31494322	31512487	12.9278	5.82499	8.67243	hyper		Rbfa	chr18	80192264	80200619	46.7022	38.2311	43.8406	hypo		Zfp277	chr12	40315046	40445790	9.13561	9.78428	10.7113	hyper
Wdr44	chrX	23693117	23806001	4.52348	15.0815	5.02363	hyper		Rbm38	chr2	173021902	173034731	182.363	109.853	77.2077	hypo		Zfp296	chr7	19577287	19580656	0.870699	0.900897	1.0697	hyper
Wdr76	chr2	121506723	121544859	4.93386	7.02508	5.7192	hyper		Rbm45	chr2	76369984	76383767	29.1651	32.2167	36.8512	hypo		Zfp35	chr18	23989634	24005371	7.45015	3.54956	6.22437	hyper
Wee1	chr7	110122059	110143299	6.26307	10.5582	4.15276	hyper		Rbms1	chr2	60751953	60963204	26.4981	63.3015	28.7354	hypo		Zfp36l1	chr12	80107760	80113013	79.3092	152.755	53.1459	hyper
Wscd2	chr5	113550420	113589725	1.13017	0.943003	0.690994	hyper		Rcn1	chr2	105385948	105399319	7.20578	28.7016	5.88584	hypo		Zfp385a	chr15	103313895	103340086	9.7603	1.71401	2.28141	hyper
Xbp1	chr11	5520641	5525993	18.745	41.4843	35.0595	hyper		Rcsd1	chr1	165648945	165708094	79.9745	71.7162	59.7563	hypo		Zfp386	chr12	116047724	116063207	5.0918	5.25456	10.3924	hyper
Xdh	chr17	73883895	73950196	4.0093	41.58	2.75442	hyper		Reep3	chr10	67009189	67096988	4.34258	6.65968	7.59758	hypo		Zfp597	chr16	3861544	3872374	3.20147	2.0744	3.16216	hyper
Xpr1	chr1	155275657	155417444	4.1755	5.25153	3.81598	hyper		Rel	chr11	23741729	23770970	5.24192	3.43032	4.72319	hypo		Zfp622	chr15	25984366	25998482	46.741	40.583	31.404	hyper
Ybx3	chr6	131364858	131388450	126.726	70.7613	48.3541	hyper		Rell1	chr5	63908898	63968897	5.51106	6.54037	6.32757	hypo		Zfp644	chr5	106616741	106696830	4.29917	2.46936	3.70606	hyper
Yipf4	chr17	74489493	74500277	20.9159	48.8177	29.4297	hyper		Rftn1	chr17	49993307	50190497	33.1575	15.0174	26.3248	hypo		Zfp658	chr7	43562370	43575461	2.12043	1.33871	1.90806	hyper
Ykt6	chr11	5955758	5967781	36.3382	42.108	46.5815	hyper		Rgcc	chr14	79288750	79301635	26.4519	12.3609	66.6923	hypo		Zfp691	chr4	119169518	119174195	2.06955	1.11616	1.56817	hyper
Ypel5	chr17	72836704	72851195	12.541	12.4186	23.5056	hyper		Rgs1	chr1	144244669	144249104	9.67849	35.5142	48.0989	hypo		Zfp706	chr15	36997027	37007402	29.5195	26.3543	38.0041	hyper
Ythdc1	chr5	86804490	86836657	30.5017	23.3262	26.655	hyper		Rgs18	chr1	144752841	144775421	3.69124	1.11494	9.539	hypo		Zfp709	chr8	71882068	71892565	1.88587	1.54631	2.60906	hyper
Ywhaq	chr12	21390329	21417436	70.5306	58.0305	73.7083	hyper		Rgs3	chr4	62559847	62703019	17.5457	29.2107	6.60909	hypo		Zfp710	chr7	80024814	80092751	7.57979	5.31714	4.536	hyper
Ywhaz	chr15	36770262	36796929	98.0046	131.579	119.82	hyper		Rhob	chr12	8497759	8499985	10.0544	5.71753	8.02182	hypo		Zfp74	chr7	29932791	29951893	1.68195	1.30364	1.6906	hyper
Yy1	chr12	108793311	108816632	51.1552	47.2709	44.4964	hyper		Rhobtb2	chr14	69784990	69805545	11.2036	8.63471	8.40206	hypo		Zfp800	chr6	28239931	28261601	6.04526	4.46157	6.41873	hyper
Zap70	chr1	36761798	36782820	122.111	144.095	89.0792	hyper		Rhoq	chr17	86963111	87000069	0.738073	4.72299	2.72566	hypo		Zfp827	chr8	79028437	79193766	1.68842	0.452074	0.704998	hyper
Zbtb18	chr1	177444661	177450764	7.32327	4.20423	12.8332	hyper		Ric8b	chr10	84917613	85018337	2.99022	1.82468	2.33438	hypo		Zfp831	chr2	174643534	174710830	7.91029	2.00833	3.22018	hyper
Zbtb40	chr4	136979732	137048695	3.03555	2.1411	2.21122	hyper		Riok1	chr13	38036989	38061433	14.3605	88.1	15.9237	hypo		Zhx2	chr15	57694667	57839832	10.9744	3.94346	9.95472	hyper
Zbtb46	chr2	181390886	181459426	1.85813	0.191114	0.364168	hyper		Rnaseh2b	chr14	62332105	62372992	21.9805	25.8933	22.474	hypo		Zmiz1	chr14	25459185	25666747	13.584	13.2483	8.31498	hyper
Zc3h12a	chr4	125118414	125127881	7.86035	8.8162	15.2694	hyper		Rnaset2a	chr17	8128598	8147788	152.788	108.413	113.865	hypo		Znrf2	chr6	54816916	54890224	36.0301	36.0959	27.3905	hyper
Zc3h13	chr14	75284373	75344426	8.12429	8.54833	6.80245	hyper		Rnf138	chr18	21001300	21028224	13.0774	17.639	18.9415	hypo		Zranb3	chr1	127954179	128103047	1.37179	1.78632	0.841303	hyper
Zc3h3	chr15	75754447	75841908	4.95412	4.66031	3.96926	hyper		Rnf2	chr1	151469406	151500823	16.5924	9.31405	15.627	hypo		Zrsr1	chr11	22972005	22976496	4.08723	2.2999	3.83001	hyper
Zdhhc23	chr16	43969146	43979050	1.04901	0.186087	0.413247	hyper		Rnf220	chr4	117271464	117496915	35.0106	27.1134	23.7409	hypo		Zscan22	chr7	12897809	12909083	2.35928	1.48831	1.75332	hyper
Zfp101	chr17	33380179	33394637	1.99875	2.10737	2.29951	hyper		Rnls	chr19	33137745	33392295	1.06504	2.45016	1.22001	hypo		1110059E24Rik	chr19	21597313	21652791	8.39514	25.0467	23.691	hypo
Zfp280b	chr10	76032612	76042969	7.17644	5.01937	4.60747	hyper		Rora	chr9	68653786	69388246	1.53127	2.64454	3.95612	hypo		1600002K03Rik	chr10	80172944	80175119	12.0093	7.73778	13.8825	hypo
Zfp287	chr11	62711486	62729093	2.2266	2.98887	3.05089	hyper		Rpia	chr6	70765720	70792175	53.3953	24.28	16.8895	hypo		1600020E01Rik	chr6	86527330	86564449	6.48996	6.68923	14.2806	hypo
Zfp326	chr5	105876568	105915820	7.01454	6.43645	6.64543	hyper		Rpl21	chr5	146832890	146837032	142.314	113.453	159.379	hypo		1700096K18Rik	chr5	25530018	25531466	1.68222	2.32532	3.18017	hypo
Zfp329	chr7	12803780	12818860	1.76421	1.18534	3.99532	hyper		Rps13	chr7	116331507	116334190	1559.15	1377.11	2374.28	hypo		1700113A16Rik	chr3	88171560	88177785	6.62223	7.56037	6.46329	hypo
Zfp330	chr8	82763620	82774126	19.0363	22.787	21.171	hyper		Rps3a1	chr3	86137940	86142668	2777.35	1969.1	3248.38	hypo		1700123O20Rik	chr14	54686171	54690742	20.9157	15.9173	29.5939	hypo
Zfp395	chr14	65358676	65398930	11.0646	14.3515	6.07774	hyper		Rps6ka5	chr12	100549778	100725028	2.91575	3.35925	2.88175	hypo		1810026B05Rik	chr7	73539798	73558395	11.6234	9.24213	11.3724	hypo
Zfp629	chr7	127607035	127614433	1.10149	0.790684	1.02687	hyper		Rragc	chr4	123917433	123936997	19.1712	23.8045	26.1345	hypo		1810062O18Rik	chr14	20546293	20570680	1.28555	0.547602	1.96289	hypo
Zfp652	chr11	95749067	95764713	12.1767	12.8158	8.77492	hyper		Rras2	chr7	114046782	114117781	11.9505	53.4757	10.9893	hypo		2310011J03Rik	chr10	80318255	80320548	59.0186	48.9679	67.2483	hypo
Zfp664	chr5	124862705	124888630	10.8058	11.0632	10.5106	hyper		Rrbp1	chr2	143947395	144011263	10.732	12.6793	9.51158	hypo		2410131K14Rik	chr5	118245227	118263114	4.97366	3.11926	4.58426	hypo
Zfp677	chr17	21383748	21399265	3.11634	1.83653	5.10288	hyper		Rreb1	chr13	37826038	37952005	5.75748	2.11342	1.23028	hypo		2510039O18Rik	chr4	147940895	147947314	55.6247	57.1171	33.3315	hypo
Zfp768	chr7	127342795	127345314	1.79198	0.548815	0.731255	hyper		Rsad2	chr12	26442743	26456452	1.37141	3.19179	0.118032	hypo		2810013P06Rik	chr8	123042575	123044602	5.55816	4.30873	12.54	hypo
Zfp800	chr6	28239931	28261601	6.04526	4.46157	6.41873	hyper		Rsl1	chr13	67173182	67183498	3.23088	1.93823	3.01107	hypo		3830406C13Rik	chr14	12284203	12303231	6.90555	7.45156	13.4053	hypo
Zfp862-ps	chr6	48504339	48534832	1.20745	0.465554	0.519308	hyper		Rsph3a	chr17	7945614	7979556	8.51224	11.3937	6.37872	hypo		4921525O09Rik	chr13	52096741	52124160	0.273009	1.20807	0.067007	hypo
Zfyve19	chr2	119208720	119217050	9.73078	7.48979	10.3331	hyper		Rtn4	chr11	29692898	29744414	51.35	46.3595	46.6647	hypo		4930413G21Rik	chr7	122969058	122970459	29.3976	22.9973	27.0419	hypo
Zhx1	chr15	58047003	58076508	9.44167	7.479	9.59064	hyper		Rtp4	chr16	23609919	23614222	18.3134	27.8402	1.51436	hypo		4930539E08Rik	chr17	28896395	28915324	0.573065	1.71324	0.559618	hypo
Zmiz1	chr14	25459185	25666747	13.584	13.2483	8.31498	hyper		Rufy1	chr11	50389303	50431111	7.52419	4.16093	7.16282	hypo		4931428F04Rik	chr8	105280409	105289528	1.20415	1.34282	0.747747	hypo
Znrf1	chr8	111536640	111626030	54.9189	31.3664	61.4499	hyper		Runx1	chr16	92601466	92826074	15.5794	8.71262	11.7982	hypo		4933412E12Rik	chr10	116950562	116963279	3.98721	11.6306	3.76678	hypo
Znrf2	chr6	54816916	54890224	36.0301	36.0959	27.3905	hyper		Runx2	chr17	44495987	44814797	1.59282	4.34276	2.27254	hypo		5830428M24Rik	chr12	69464787	69475550	2.23563	6.4559	6.61948	hypo
Znrf3	chr11	5276329	5444847	3.27309	3.10934	1.53645	hyper		Runx3	chr4	135120645	135177990	22.5987	53.5194	22.4969	hypo		5830444B04Rik	chr4	155400969	155421704	1.60227	1.07761	2.01831	hypo
Zscan12	chr13	21362820	21372302	1.56268	4.04752	3.67481	hyper		Rwdd2a	chr9	86571988	86574899	1.31866	1.16725	3.24306	hypo		8430429K09Rik	chr11	3452437	3479831	1.44086	1.09941	2.27472	hypo
Zzz3	chr3	152396003	152462826	7.63643	4.79629	6.1769	hyper		Ryk	chr9	102834920	102908307	1.9059	2.35389	1.92784	hypo		9530068E07Rik	chr11	52396428	52408723	29.8939	29.4469	39.2773	hypo
1300002E11Rik	chr16	21794347	21809039	11.8721	5.4372	12.3989	hypo		S1pr1	chr3	115710433	115715055	79.3113	70.7418	116.088	hypo		a	chr2	155013570	155051012	0.087723	31.0232	1.48523	hypo
1500015A07Rik	chr18	61726390	61728253	1.57565	0.977226	1.93983	hypo		S1pr4	chr10	81497745	81500137	99.2659	145.447	74.7359	hypo		A630023P12Rik	chr5	110514923	110525979	23.4312	18.5974	59.3893	hypo
1700017B05Rik	chr9	57252322	57262599	11.9227	6.0577	5.53673	hypo		Samd1	chr8	83997672	84000386	39.4766	42.047	27.9176	hypo		Aagab	chr9	63602655	63641889	13.7046	50.087	17.1206	hypo
1700056E22Rik	chr1	184033032	184033998	3.24403	2.59016	1.69753	hypo		Samd3	chr10	26229707	26272172	2.2825	2.95984	0.147158	hypo		Aak1	chr6	86849517	87003227	8.0053	9.07596	5.01058	hypo
1700123O20Rik	chr14	54686171	54690742	20.9157	15.9173	29.5939	hypo		Samhd1	chr2	157097529	157135222	76.1486	327.054	84.4224	hypo		Abcc1	chr16	14361558	14474878	6.54806	8.81676	9.67768	hypo
1810013L24Rik	chr16	8830100	8858924	14.2855	8.94031	11.8393	hypo		Samsn1	chr16	75858794	75909266	20.8771	15.2229	26.7745	hypo		Abcc5	chr16	20331304	20426394	7.31314	3.59465	6.12389	hypo
1810034E14Rik	chr13	64248700	64268145	3.87915	1.58817	4.25771	hypo		Satb1	chr17	51736187	51833290	65.7401	175.721	103.292	hypo		Abcg3	chr5	104935057	104982717	5.16864	4.74032	3.72544	hypo
1810055G02Rik	chr19	3708333	3717881	2.02141	3.60814	3.0878	hypo		Sbk1	chr7	126272619	126294999	16.6936	9.00284	6.57262	hypo		Abhd17c	chr7	84109356	84151893	10.7596	9.82226	11.252	hypo
2010109A12Rik	chr5	93206518	93213474	0.23056	0.468259	1.37637	hypo		Scd2	chr19	44293676	44306862	19.1693	136.909	19.7517	hypo		Ablim1	chr19	57033264	57216032	93.0248	97.7928	73.9243	hypo
2210408F21Rik	chr6	31220351	31337394	0.263304	1.7643	3.63441	hypo		Scpep1	chr11	88924020	88955442	4.29829	46.5054	21.1257	hypo		Abr	chr11	76416732	76577739	12.2265	16.0127	17.7828	hypo
2310001H17Rik	chr6	129232623	129238482	12.8976	8.92906	30.513	hypo		Scyl3	chr1	163929100	163955126	10.7771	10.0794	9.81545	hypo		Abt1	chr13	23418361	23423866	5.62083	4.78262	5.19937	hypo
2310015A10Rik	chr12	80120546	80132844	1.33366	1.1643	2.02175	hypo		Sdc1	chr12	8771396	8793687	1.20848	0.069035	0.585496	hypo		Abtb1	chr6	88835914	88841935	29.3102	42.7175	52.2325	hypo
2500002B13Rik	chr8	57487963	57510262	1.09641	0.863832	1.8305	hypo		Sdccag8	chr1	176814660	177020432	3.77693	5.31472	5.10044	hypo		Acadl	chr1	66830839	66863309	34.0872	116.47	70.9918	hypo
2610035D17Rik	chr11	113043906	113201838	11.6093	2.77883	9.1127	hypo		Sell	chr1	164062076	164080785	181.952	301.696	147.879	hypo		Acat3	chr17	12923959	12940396	0.988148	1.34427	3.21708	hypo
2700049A03Rik	chr12	71136848	71243303	2.21773	3.00044	1.93307	hypo		Selplg	chr5	113817798	113830501	129.937	286.284	152.446	hypo		Ache	chr5	137288254	137294466	0.902266	0.465675	1.3302	hypo
2810013P06Rik	chr8	123042575	123044602	5.55816	4.30873	12.54	hypo		Sema4b	chr7	80186841	80226524	10.9139	5.66333	8.93691	hypo		Acpp	chr9	104288240	104337722	2.68334	3.892	10.3205	hypo
2810429I04Rik	chr13	3478303	3492398	0.118683	2.15728	0.835797	hypo		Sema4d	chr13	51701248	51793747	51.4448	115.621	75.1293	hypo		Acsbg1	chr9	54604997	54661885	4.60659	15.0004	20.2374	hypo
3110056K07Rik	chr12	70991615	71015823	5.05363	2.2754	8.44292	hypo		Sema4f	chr6	82911885	82939750	6.73593	13.1664	7.53574	hypo		Actn1	chr12	80167542	80260371	93.4498	30.0798	50.3859	hypo
4921525O09Rik	chr13	52096741	52124160	0.273009	1.20807	0.067007	hypo		Sema6b	chr17	56123085	56140343	0.481408	0.782531	2.15033	hypo		Acyp1	chr12	85272398	85280435	30.6182	5.91651	16.3942	hypo
4930523C07Rik	chr1	160044380	160078586	26.0288	24.5757	16.3592	hypo		Senp7	chr16	56075409	56190011	10.9424	9.6685	10.3127	hypo		Adam9	chr8	24949611	25016922	1.71817	9.531	9.78371	hypo
4931406P16Rik	chr7	34236714	34285609	4.68074	4.08171	3.34827	hypo		2023-09-11	chr5	93093457	93174958	11.9729	19.0543	11.0706	hypo		Adar	chr3	89715022	89753455	24.6764	27.9767	13.8062	hypo
4931440P22Rik	chr3	65527485	65529414	0.679353	0.970804	1.28682	hypo		2023-09-09	chr11	117199661	117362325	121.485	168.562	133.66	hypo		Adarb1	chr10	77290727	77418273	0.324983	0.693314	3.86009	hypo
4932438A13Rik	chr3	36863106	37053033	11.2489	9.16498	7.56314	hypo		Sergef	chr7	46443159	46639807	6.0657	3.80825	5.19848	hypo		Adck2	chr6	39573876	39588769	8.18625	6.0414	6.38284	hypo
4933421O10Rik	chr4	33027139	33031323	0.911098	0.492676	1.44107	hypo		Serpina3g	chr12	104214544	104241934	6.90903	11.4083	17.0667	hypo		Adora2b	chr11	62248984	62266452	0.073945	0.768777	2.2112	hypo
5830416I19Rik	chr5	64044973	64050226	1.15135	0.699361	1.13926	hypo		Serpinb9	chr13	33004541	33017955	3.31698	5.70189	8.00092	hypo		Adpgk	chr9	59291572	59316200	19.9606	12.8981	25.3667	hypo
6430571L13Rik	chr9	107340640	107349683	0.177819	0.190938	2.47362	hypo		Serpini1	chr3	75557533	75642523	1.52983	0.41817	1.96147	hypo		Adprhl2	chr4	126316351	126321703	40.8883	19.8563	26.313	hypo
8030462N17Rik	chr18	77633281	77714010	6.31815	4.8765	5.38439	hypo		Sesn2	chr4	132492807	132510456	3.96393	7.47041	4.10326	hypo		Adprm	chr11	67037880	67052618	12.3005	13.0515	28.6641	hypo
9330175E14Rik	chr8	94433127	94435103	1.05585	3.7558	2.0455	hypo		Sesn3	chr9	14276301	14326134	33.3898	84.6697	41.7112	hypo		Aff3	chr1	38175991	38627244	8.61575	5.30959	5.53621	hypo
9930111J21Rik2	chr11	48965817	49051242	9.90435	15.1397	13.9496	hypo		Sfmbt2	chr2	10370451	10595253	1.06607	0.464141	0.3431	hypo		Agbl3	chr6	34780432	34859459	0.472624	0.775519	1.10723	hypo
a	chr2	155013570	155051012	0.087723	31.0232	1.48523	hypo		Sgk1	chr10	21882184	21999902	13.7295	10.5272	40.0004	hypo		Aggf1	chr13	95350683	95375357	17.3679	19.153	13.3603	hypo
A130010J15Rik	chr1	193173469	193177832	2.48082	1.68411	2.66108	hypo		Sgms1	chr19	32122727	32388454	11.1624	15.1787	12.0042	hypo		Agpat4	chr17	12119284	12219640	2.5997	2.68724	8.16745	hypo
A430093F15Rik	chr19	10740947	10786043	6.63965	10.428	9.22842	hypo		Sh2d4a	chr8	68276528	68347704	2.22951	0	0.118027	hypo		Agpat5	chr8	18846279	18884413	10.2771	17.9433	14.02	hypo
A630023P12Rik	chr5	110514923	110525979	23.4312	18.5974	59.3893	hypo		Sh3bgrl	chrX	109095407	109162467	22.059	17.0974	28.1632	hypo		Ahcy	chr2	155059312	155074497	61.3185	277.106	51.8404	hypo
A630066F11Rik	chr10	7663371	7664623	0.789536	1.84133	2.46101	hypo		Sh3bgrl2	chr9	83548338	83600291	0.663517	1.04468	0.505889	hypo		AI413582	chr17	27563769	27565727	61.8821	46.9701	103.63	hypo
A930005H10Rik	chr3	115881579	115888130	28.6238	19.258	26.6862	hypo		Sh3bp2	chr5	34525784	34563639	4.93292	8.74592	3.30613	hypo		Aimp2	chr5	143902704	143909839	31.0137	49.465	32.2369	hypo
Abca1	chr4	53030789	53159895	2.18219	1.04578	0.484257	hypo		Sh3gl3	chr7	82259908	82307420	1.47544	0.873032	0.522543	hypo		Akap8l	chr17	32321424	32350577	35.2566	13.8793	32.5462	hypo
Abcc4	chr14	118482692	118706219	5.3987	3.90995	3.85526	hypo		Sh3glb1	chr3	144683678	144720335	17.8401	24.5787	19.5171	hypo		Akt1s1	chr7	44849224	44855421	29.7204	23.4636	21.144	hypo
Abcd3	chr3	121758910	121815215	5.92803	1.31805	3.91898	hypo		Sh3kbp1	chrX	159627272	159975920	42.1708	55.6409	31.5081	hypo		Akt2	chr7	27591560	27639453	68.1824	95.5288	54.8132	hypo
Abcg1	chr17	31057694	31117981	13.5164	10.6339	6.64311	hypo		Sh3pxd2a	chr19	47260174	47464411	3.42027	0.750199	1.08681	hypo		Alcam	chr16	52248996	52452997	0.859285	1.00689	3.13968	hypo
Abcg2	chr6	58596672	58692451	5.84964	2.47741	3.16407	hypo		Shisa2	chr14	59625281	59631660	0.071005	2.17968	0.168288	hypo		Alg2	chr4	47469833	47474367	5.81043	3.50591	6.61402	hypo
Abhd15	chr11	77515117	77520628	1.91688	2.89148	7.53989	hypo		Siah2	chr3	58674949	58692388	8.72468	5.72715	5.98566	hypo		Alkbh8	chr9	3335231	3385846	7.27426	3.32098	5.31053	hypo
Abhd2	chr7	79273266	79361601	9.34072	10.9396	8.02838	hypo		Sik1	chr17	31844250	31855792	3.9202	2.55966	1.69249	hypo		Amz2	chr11	109425946	109438148	8.42623	10.1633	6.92033	hypo
Abhd8	chr8	71456700	71463657	73.143	67.8875	72.893	hypo		Sik2	chr9	50892801	51009073	4.21943	3.33518	3.49673	hypo		Anapc7	chr5	122422444	122444911	19.1681	14.3853	16.7157	hypo
Abi1	chr2	22939989	23040241	43.31	34.6121	50.1927	hypo		Sipa1l1	chr12	82170016	82451784	14.103	15.9449	8.76956	hypo		Ankhd1	chr18	36560603	36658908	14.6035	10.4199	11.5068	hypo
Abi2	chr1	60409619	60481163	1.59674	2.29025	1.5629	hypo		Sipa1l3	chr7	29320378	29505460	5.40314	2.9208	2.59681	hypo		Ankrd40	chr11	94328001	94341847	20.067	20.0512	18.6714	hypo
Abl1	chr2	31688537	31804362	19.055	15.2153	11.2639	hypo		Sirpa	chr2	129592839	129632228	0.971342	0.272887	4.72218	hypo		Ankrd44	chr1	54645340	54926387	26.0189	33.1337	20.4546	hypo
Ablim1	chr19	57033264	57216032	93.0248	97.7928	73.9243	hypo		Sla2	chr2	156872922	156887078	19.0697	25.693	22.8931	hypo		Ankrd46	chr15	36477668	36496791	12.43	11.1921	14.9958	hypo
Acad12	chr5	121598281	121618938	1.08481	0.367442	0.987381	hypo		Slc15a3	chr19	10842544	10857915	0.216115	1.42201	16.0727	hypo		Ankrd52	chr10	128377124	128394006	11.8626	14.1637	11.6819	hypo
Acad9	chr3	36066000	36092857	8.11168	4.67511	6.14874	hypo		Slc16a1	chr3	104638664	104658462	11.0211	16.243	7.92071	hypo		Anks1	chr17	27909306	28062779	8.7988	8.43006	4.14048	hypo
Acads	chr5	115110299	115119346	20.0966	12.4951	18.9761	hypo		Slc16a6	chr11	109450856	109473596	7.40688	12.7581	9.32162	hypo		Anp32b	chr4	46451117	46472523	206.667	248.531	137.825	hypo
Acbd3	chr1	180726043	180754204	12.9845	13.551	10.7585	hypo		Slc18a2	chr19	59260878	59296012	1.29234	0.467466	1.10329	hypo		Anxa4	chr6	86736840	86793584	2.31636	5.5253	9.21282	hypo
Acer2	chr4	86874414	86932490	1.13715	0.493641	0.556292	hypo		Slc22a23	chr13	34179158	34345182	1.02242	0.061124	0.249025	hypo		Ap1m1	chr8	72240132	72257379	43.7919	58.3929	45.9574	hypo
Ache	chr5	137288254	137294466	0.902266	0.465675	1.3302	hypo		Slc23a2	chr2	132052496	132145108	4.47506	3.77364	3.29137	hypo		Ap3d1	chr10	80706978	80742211	21.3187	23.5443	19.9923	hypo
Acot13	chr13	24817955	24831489	27.274	14.3897	52.3448	hypo		Slc25a1	chr16	17925211	17928219	25.1122	26.3889	15.6024	hypo		Apaf1	chr10	90989311	91082743	4.77333	12.542	8.53714	hypo
Acoxl	chr2	127854628	128123892	1.47249	0.773186	0.175207	hypo		Slc25a24	chr3	109123149	109168409	4.2976	21.3681	9.18018	hypo		Apobec2	chr17	48419231	48432728	1.69697	0.435573	0.58001	hypo
Acpp	chr9	104288240	104337722	2.68334	3.892	10.3205	hypo		Slc25a3	chr10	91116578	91123963	226.305	176.235	217.203	hypo		Arhgap1	chr2	91650118	91672320	28.1765	39.7986	31.6033	hypo
Actn1	chr12	80167542	80260371	93.4498	30.0798	50.3859	hypo		Slc25a36	chr9	97077011	97111041	10.8402	8.22312	8.8684	hypo		Arhgap12	chr18	6024450	6136098	3.80807	4.15059	6.51301	hypo
Actn2	chr13	12269427	12340732	2.21055	1.38472	6.70106	hypo		Slc25a40	chr5	8422838	8454839	4.38266	4.54675	8.67818	hypo		Arhgap18	chr10	26772512	26918648	5.99684	17.4485	9.61108	hypo
Actn4	chr7	28893254	28962280	99.7134	123.553	74.8213	hypo		Slc2a1	chr4	119108745	119137329	14.3409	89.5141	34.7659	hypo		Arhgef1	chr7	24902986	24926591	411.932	305.046	256.937	hypo
Actr10	chr12	70937857	70964717	15.1885	13.3411	28.2699	hypo		Slc2a3	chr6	122727809	122742745	11.1932	32.0714	27.172	hypo		Arhgef3	chr14	27143993	27403911	37.3966	38.7699	26.1129	hypo
Actr1a	chr19	46376814	46395735	41.5882	49.1605	44.576	hypo		Slc2a8	chr2	32972989	32982056	3.58981	3.7633	2.88438	hypo		Arid5a	chr1	36307733	36324029	14.1467	33.5908	24.7545	hypo
Actr2	chr11	20062304	20112951	114.974	123.373	119.208	hypo		Slc31a1	chr4	62360701	62391769	4.87342	6.59065	8.16275	hypo		Arl4c	chr1	88698226	88702191	101.789	196.973	39.2354	hypo
Adam10	chr9	70679001	70780229	30.7804	30.7254	29.9131	hypo		Slc31a2	chr4	62286429	62298412	3.06286	2.45716	6.94303	hypo		Arl5b	chr2	15055362	15079191	2.23085	1.49263	2.59668	hypo
Adam17	chr12	21323509	21373632	11.9877	13.451	10.6772	hypo		Slc35d3	chr10	19847917	19851459	1.04558	0.296791	0.883754	hypo		Arl6ip5	chr6	97210792	97233315	125.007	176.672	202.268	hypo
Adam19	chr11	46054502	46147347	13.383	31.4799	12.065	hypo		Slc35f5	chr1	125561016	125595684	0.733099	0.926124	1.37955	hypo		Arl8a	chr1	135146834	135156268	14.2308	21.4807	20.3383	hypo
Adamts14	chr10	61197112	61273438	1.19946	0.030098	1.45271	hypo		Slc38a2	chr15	96687392	96699698	28.1923	47.1726	21.1792	hypo		Asb1	chr1	91540565	91559590	3.19834	1.69249	2.38579	hypo
Adar	chr3	89715022	89753455	24.6764	27.9767	13.8062	hypo		Slc44a1	chr4	53440413	53622478	2.9906	1.60082	2.33649	hypo		Ascc3	chr10	50592669	50851202	6.02104	4.64225	3.39291	hypo
Adcy6	chr15	98589986	98607633	14.9096	12.1226	15.002	hypo		Slc44a2	chr9	21320719	21355028	67.2533	76.5263	64.3831	hypo		Asprv1	chr6	86628174	86629704	0.097527	0.119484	3.72097	hypo
Adk	chr14	21052574	21448569	27.3733	4.62428	16.3571	hypo		Slc4a11	chr2	130684108	130697519	0.024312	0.394352	1.714	hypo		Ass1	chr2	31470270	31520670	33.5793	18.5895	29.3056	hypo
Aebp2	chr6	140622663	140677418	20.9906	49.9085	42.4799	hypo		Slc4a7	chr14	14703025	14799943	4.16092	6.05133	7.70227	hypo		Atg2a	chr19	6241668	6262304	10.8866	11.235	9.00939	hypo
Afap1	chr5	35893319	36003922	1.50955	0.187055	0.587862	hypo		Slc7a1	chr5	148327410	148399904	9.08811	11.8792	5.51736	hypo		Atg7	chr6	114643097	114860614	6.16439	6.33026	5.35466	hypo
Aff1	chr5	103754162	103855322	9.70575	6.68967	5.98724	hypo		Slc9a7	chrX	20105755	20291764	1.46156	0.175083	0.694841	hypo		Atp10a	chr7	58658202	58829426	8.16691	39.9568	11.6675	hypo
Aff3	chr1	38175991	38627244	8.61575	5.30959	5.53621	hypo		Slc9a9	chr9	94669892	95230452	7.48967	6.91781	6.62667	hypo		Atp13a1	chr8	69791163	69807748	26.8594	30.9367	19.8982	hypo
Aff4	chr11	53350767	53421830	7.53261	6.237	7.14638	hypo		Slco3a1	chr7	74275418	74554780	10.2342	25.6345	10.4094	hypo		Atp1b1	chr1	164437099	164458355	27.7253	7.72698	15.731	hypo
Afg3l2	chr18	67404764	67449136	23.387	26.9466	21.866	hypo		Smad1	chr8	79338398	79399468	4.90951	5.18518	4.52811	hypo		Atp1b2	chr11	69599750	69605960	11.8646	0.080407	0.086283	hypo
Aftph	chr11	20685085	20741556	18.5771	13.5474	24.3478	hypo		Smad3	chr9	63646767	63757994	13.9856	20.796	14.8115	hypo		Atp2b1	chr10	98915152	99026143	8.04566	35.4463	10.0769	hypo
Aggf1	chr13	95350683	95375357	17.3679	19.153	13.3603	hypo		Smagp	chr15	100621340	100636940	1.20198	1.02758	0.210079	hypo		Atp5k	chr5	108433253	108434378	160.906	117.477	156.628	hypo
Ago2	chr15	73101625	73184947	10.672	14.9393	9.39871	hypo		Smco4	chr9	15505495	15545259	30.9376	13.0392	28.9385	hypo		Atp6v1g2	chr17	35236596	35238768	0.723812	1.71498	3.02106	hypo
Agpat3	chr10	78271563	78351700	29.7363	48.517	26.5311	hypo		Smim3	chr18	60474191	60501983	3.26175	6.69632	24.2658	hypo		Atp9a	chr2	168634438	168742136	3.35917	3.32078	2.69514	hypo
Agpat4	chr17	12119284	12219640	2.5997	2.68724	8.16745	hypo		Smim5	chr11	115900139	115906269	5.73742	0.213436	1.07434	hypo		Atxn2	chr5	121711609	121814950	5.46635	5.27927	4.1583	hypo
Agps	chr2	75832177	75931350	8.11389	8.73701	10.9378	hypo		Smpdl3b	chr4	132732966	132757171	0.578499	2.10473	1.76084	hypo		Atxn7l3	chr11	102289300	102296629	38.0827	32.5727	30.2936	hypo
Agtpbp1	chr13	59449535	59557347	5.2671	4.72992	4.79596	hypo		Smyd2	chr1	189880492	189922288	19.2548	15.6676	16.6121	hypo		Atxn7l3b	chr10	112925428	112929026	24.9207	18.7293	23.0561	hypo
Ahctf1	chr1	179744904	179804015	11.1652	7.94362	7.44186	hypo		Snap47	chr11	59407150	59449956	10.2704	10.1099	17.6884	hypo		Azi2	chr9	118040522	118069794	20.4978	16.3161	15.8306	hypo
Ahi1	chr10	20952547	21080429	1.05352	1.70555	1.44075	hypo		Snora7a	chr6	115807975	115808103	8.14224	3.78874	3.32324	hypo		B9d2	chr7	25681158	25686558	19.2049	24.0744	37.2832	hypo
Ahsa2	chr11	23487882	23498039	4.44513	4.40669	5.06544	hypo		Sntb1	chr15	55639154	55906949	7.60488	5.49869	5.43177	hypo		Bace2	chr16	97356728	97439012	0.011115	0.139283	2.49095	hypo
AI467606	chr7	127091436	127094049	87.2224	41.1943	102.997	hypo		Snx14	chr9	88376747	88438951	12.0518	7.44933	20.4934	hypo		Bag6	chr17	35135178	35147322	69.9801	67.7974	45.8594	hypo
AI597479	chr1	43098710	43115946	5.22163	4.42137	7.15445	hypo		Snx18	chr13	113592179	113618564	9.99096	11.5685	7.94248	hypo		Bahcc1	chr11	120232947	120292297	1.2492	0.067876	0.096679	hypo
AI837181	chr19	5425144	5427316	60.8283	48.8222	43.0625	hypo		Snx29	chr16	11322904	11755473	2.23824	1.04142	1.39322	hypo		Bak1	chr17	27019812	27028626	46.6121	79.0845	35.792	hypo
Airn	chr17	12741311	12859884	1.39568	0.214864	1.22232	hypo		Snx8	chr5	140340303	140389247	2.15434	2.486	3.06449	hypo		Banf1	chr19	5364633	5366876	163.07	138.655	168.706	hypo
Akap11	chr14	78492246	78536860	4.82677	5.26487	3.86029	hypo		Snx9	chr17	5841380	5930711	5.82669	24.5222	3.29857	hypo		Batf3	chr1	191098414	191108943	0.245282	5.01162	18.1641	hypo
Akap13	chr7	75455534	75754609	28.6917	27.5574	23.6642	hypo		Soat1	chr1	156428108	156474328	3.93736	7.53941	7.40607	hypo		Baz2a	chr10	128092783	128129303	19.0171	18.5519	16.3509	hypo
Akap2	chr4	57845248	57896984	1.12013	0.232074	0.290443	hypo		Socs1	chr16	10783809	10785536	21.5389	128.772	50.9487	hypo		Bbc3	chr7	16309583	16318334	39.1406	54.9996	28.3596	hypo
Akap8l	chr17	32321424	32350577	35.2566	13.8793	32.5462	hypo		Socs2	chr10	95411490	95416857	2.87846	29.7579	15.6639	hypo		Bbs10	chr10	111298679	111301736	0.476617	0.307015	1.26307	hypo
Akna	chr4	63367128	63403445	58.931	52.1146	43.2624	hypo		Socs5	chr17	87107679	87137588	3.25471	1.40485	2.05962	hypo		BC029722	chr2	155817732	155819203	19.0557	15.3915	21.0811	hypo
Alg14	chr3	121291817	121362011	2.7813	2.90851	3.33199	hypo		Sorbs1	chr19	40292040	40513812	2.3333	1.21946	1.10617	hypo		BC048403	chr10	121739937	121752859	4.76727	2.72243	3.11266	hypo
Alg2	chr4	47469833	47474367	5.81043	3.50591	6.61402	hypo		Sorcs2	chr5	36017181	36398139	1.60139	1.65402	0.502104	hypo		Bcl2l11	chr2	128126038	128162547	9.28099	55.432	9.00407	hypo
Alox5ap	chr5	149265058	149288047	12.1512	3.84507	46.9182	hypo		Sorl1	chr9	41968489	42124289	8.98622	7.60322	5.38357	hypo		Bcl3	chr7	19808462	19822755	11.4168	46.2431	74.4089	hypo
Alpk2	chr18	65265531	65393888	0.036646	0.596766	1.03475	hypo		Sp100	chr1	85650050	85709448	93.9878	113.903	80.0373	hypo		Birc6	chr17	74528295	74703356	15.1209	19.8062	10.6208	hypo
Ambra1	chr2	91730138	91918849	15.1728	14.0721	9.66135	hypo		Sp110	chr1	85576899	85603891	52.5566	85.603	52.3179	hypo		Bmp7	chr2	172868012	172940321	3.21761	3.51972	0.797169	hypo
Amd2	chr10	40287465	40302186	16.187	7.88287	9.2842	hypo		Sp3	chr2	72936432	72980446	34.4913	30.0963	33.3825	hypo		Bnip3	chr7	138890836	138909506	2.86187	29.8625	57.4532	hypo
Amigo2	chr15	97244074	97247287	10.3449	4.23699	15.6418	hypo		Spag9	chr11	93996091	94126082	5.75274	7.42018	6.32756	hypo		Bod1	chr11	31665150	31671862	8.73438	7.11984	9.54018	hypo
Amn1	chr6	149157577	149188712	2.91169	3.98028	6.17182	hypo		Spcs3	chr8	54520433	54529998	30.7123	28.4865	37.1529	hypo		Bptf	chr11	107033081	107131922	14.4047	13.0528	9.97028	hypo
Ampd3	chr7	110768206	110812408	4.59683	0.198772	1.30443	hypo		Spef2	chr15	9662736	9748806	0.243789	2.84102	0.657917	hypo		Brpf1	chr6	113307137	113324862	17.9221	15.5324	13.1948	hypo
Amz1	chr5	140724127	140753312	1.25978	0.140333	0.393084	hypo		Spice1	chr16	44347401	44388492	5.50285	3.54078	3.31728	hypo		Brwd1	chr16	95992092	96082428	7.97717	3.95217	4.84406	hypo
Anapc10	chr8	79711820	79777321	3.07233	2.23372	4.4503	hypo		Spin1	chr13	51100880	51152562	15.1273	15.6405	14.0254	hypo		Bspry	chr4	62480067	62497298	1.42158	3.84499	0.857213	hypo
Anapc5	chr5	122787461	122821342	84.2879	93.1648	63.6905	hypo		Spin2c	chrX	153832293	153834240	1.77889	1.14953	0.480219	hypo		Btbd9	chr17	30215524	30576287	3.4042	2.81568	2.74441	hypo
Anapc7	chr5	122422444	122444911	19.1681	14.3853	16.7157	hypo		Spns2	chr11	72451638	72489920	4.97192	0.187726	0.398315	hypo		Btla	chr16	45224337	45252895	19.1105	26.3569	27.7547	hypo
Ank	chr15	27466677	27594907	8.65524	11.696	9.36984	hypo		Sppl2a	chr2	126890395	126933235	11.6152	20.2358	14.0804	hypo		Bzw1	chr1	58393136	58406548	101.01	90.0806	140.322	hypo
Ankrd11	chr8	122883822	123042284	24.555	31.3961	23.8245	hypo		Sppl3	chr5	115011524	115098790	10.7614	12.0364	7.64487	hypo		C1galt1c1	chrX	38630783	38635143	6.01046	4.41227	10.6525	hypo
Ankrd13a	chr5	114775140	114805820	78.4911	76.0666	48.3099	hypo		Spred1	chr2	117121071	117182277	2.72307	1.46398	1.82623	hypo		C1qtnf6	chr15	78523346	78529651	1.45669	5.59787	1.07238	hypo
Ankrd22	chr19	34122549	34166041	0.018071	0.005156	1.03447	hypo		Spred2	chr11	19924442	20022597	10.8415	10.0215	5.03448	hypo		C8g	chr2	25498650	25501719	1.25329	2.22642	1.83709	hypo
Ankrd37	chr8	45996908	45999850	2.92685	13.8422	12.006	hypo		Spry1	chr3	37639950	37644599	3.99224	11.3443	1.57342	hypo		C920009B18Rik	chr10	22306720	22312942	1.43415	2.99911	3.67116	hypo
Ankrd40	chr11	94328001	94341847	20.067	20.0512	18.6714	hypo		Spty2d1	chr7	46990396	47008414	6.99612	7.66759	6.42032	hypo		Cabin1	chr10	75646110	75764357	14.3119	14.3795	11.5752	hypo
Ankrd46	chr15	36477668	36496791	12.43	11.1921	14.9958	hypo		Src	chr2	157424293	157471838	0.476921	0.415408	1.05485	hypo		Cacnb3	chr15	98632328	98644536	1.81238	40.3998	22.82	hypo
Ankrd50	chr3	38449261	38484816	3.33326	4.09831	2.49559	hypo		Srgap2	chr1	131285251	131527361	4.93288	7.48604	4.57463	hypo		Camta1	chr4	151059523	151861768	5.03232	4.03577	6.02884	hypo
Ankrd54	chr15	79053094	79062859	22.7809	24.4999	18.8077	hypo		Srgn	chr10	62494428	62507755	211.763	357.303	495.599	hypo		Cant1	chr11	118406289	118419118	24.9142	23.1342	18.4799	hypo
Ankrd55	chr13	112288451	112384002	0.306615	1.572	0.308349	hypo		Srr	chr11	74906359	74925798	1.34246	1.68272	1.77063	hypo		Capn2	chr1	182467259	182517483	21.3562	72.3371	42.9674	hypo
Ankrd9	chr12	110975353	110979021	2.23192	1.48905	1.43805	hypo		Ssbp3	chr4	106911470	107049694	35.9643	22.1709	33.8301	hypo		Car11	chr7	45699967	45704661	0.867176	1.43442	0.469218	hypo
Ano6	chr15	95790843	95975472	10.6896	8.78543	8.8212	hypo		Ssr1	chr13	37971401	37994190	10.5839	20.7748	11.7031	hypo		Carm1	chr9	21546894	21589465	28.4966	18.4331	13.0164	hypo
Anp32a	chr9	62341343	62378805	130.67	90.7646	105.413	hypo		St14	chr9	31088590	31131799	1.13152	3.74788	1.9346	hypo		Carns1	chr19	4164324	4175479	6.48084	5.19784	7.06781	hypo
Anp32b	chr4	46451117	46472523	206.667	248.531	137.825	hypo		St3gal1	chr15	67102875	67176882	22.5297	12.5055	12.9048	hypo		Cars	chr7	143557230	143600090	11.7022	11.7885	10.1476	hypo
Anp32e	chr3	95929257	95947387	65.8284	81.2563	60.6228	hypo		St3gal4	chr9	35046579	35116810	16.5537	27.4222	18.7353	hypo		Casc3	chr11	98809808	98833807	29.3503	25.2574	23.8309	hypo
Antxr2	chr5	97884688	98030962	7.07667	3.64587	3.81178	hypo		St3gal6	chr16	58470541	58523312	7.16625	5.88733	2.33448	hypo		Casp7	chr19	56397129	56442343	7.16976	5.15589	4.73691	hypo
Anxa4	chr6	86736840	86793584	2.31636	5.5253	9.21282	hypo		St6gal1	chr16	23224740	23360350	35.0225	14.702	37.4025	hypo		Cbfa2t2	chr2	154436484	154539356	3.57358	2.22928	1.91342	hypo
Ap1b1	chr11	4947521	5042794	35.1854	21.3452	21.2534	hypo		Stag1	chr9	100643623	100958544	9.93378	10.6153	8.92388	hypo		Cbfa2t3	chr8	122625136	122699109	2.49059	0.080998	0.32866	hypo
Ap3d1	chr10	80706978	80742211	21.3187	23.5443	19.9923	hypo		Stag2	chrX	42149412	42277186	28.6197	24.1992	28.6288	hypo		Ccdc130	chr8	84257767	84270402	5.02838	4.10362	5.01593	hypo
Ap3m1	chr14	21033742	21052442	6.8707	8.79428	12.9602	hypo		Stambpl1	chr19	34192270	34240328	20.2245	11.2742	15.6268	hypo		Ccdc134	chr15	82127922	82142202	7.99608	9.74554	10.1087	hypo
Ap4s1	chr12	51690966	51738939	17.3011	11.9104	19.0477	hypo		Stap1	chr5	86071828	86103993	12.7992	10.7109	27.6922	hypo		Ccdc167	chr17	29695977	29717017	7.46654	6.31765	6.30454	hypo
Ap5s1	chr2	131210360	131213514	6.12186	7.09564	7.02869	hypo		Stat4	chr1	52008244	52107184	14.775	33.4609	20.3246	hypo		Ccdc30	chr4	119322893	119415521	1.01937	0.245879	2.77314	hypo
Apbb1ip	chr2	22774327	22875653	51.5922	35.4235	34.7844	hypo		Stau1	chr2	166947549	166996299	13.9104	10.4564	12.3418	hypo		Ccdc90b	chr7	92561149	92582294	6.19482	1.84055	3.97617	hypo
Api5	chr2	94411727	94438147	47.7776	40.3159	54.192	hypo		Stim1	chr7	102267824	102436855	27.8483	25.8748	27.0297	hypo		Ccng1	chr11	40748552	40755286	30.0876	48.9951	75.2207	hypo
Apobec1	chr6	122577792	122602444	2.54826	1.16559	2.2273	hypo		Stim2	chr5	53998523	54121057	7.20731	19.4138	7.70435	hypo		Ccnj	chr19	40831279	40848570	2.02761	2.99744	2.60911	hypo
Apoe	chr7	19696244	19699166	70.1038	1.97847	6.33683	hypo		Stk24	chr14	121286341	121379230	75.5571	101.046	64.9279	hypo		Ccr4	chr9	114490316	114496544	4.18259	13.897	11.5944	hypo
Apol7e	chr15	77698889	77719288	17.7685	12.5414	23.1018	hypo		Stk32c	chr7	139103638	139213307	0.272177	1.78464	5.27006	hypo		Ccr5	chr9	124121543	124127183	1.83487	119.803	47.5528	hypo
Arap1	chr7	101348069	101412586	15.9662	13.9527	12.8481	hypo		Stk38l	chr6	146724930	146778814	1.65291	1.82926	2.28811	hypo		Ccr6	chr17	8236043	8257129	1.4675	0.107976	3.38434	hypo
Arap2	chr5	62602446	62766177	6.97898	26.3376	5.01412	hypo		Stmn1	chr4	134468320	134473843	236.45	425.544	226.804	hypo		Cd200r3	chr16	44943678	44981380	0.573999	0.634559	2.90877	hypo
Arap3	chr18	37972623	37998969	4.82772	0.405977	1.72201	hypo		Stom	chr2	35313990	35337009	22.3698	3.17623	5.35703	hypo		Cd248	chr19	5068078	5070639	1.03993	0.116986	0.084482	hypo
Arf1	chr11	59211412	59228267	174.677	166.713	221.407	hypo		Stoml1	chr9	58253164	58262524	6.10543	9.91702	6.97902	hypo		Cd320	chr17	33843091	33849774	5.42242	1.81156	4.93791	hypo
Arf6	chr12	69372150	69375980	137.137	214.067	80.6445	hypo		Ston1	chr17	88626555	88645724	1.37076	0.274072	0.497277	hypo		Cd44	chr2	102811142	102901665	16.0922	15.6799	17.4155	hypo
Arglu1	chr8	8666576	8690537	41.5766	31.4563	51.9782	hypo		Stx6	chr1	155158703	155203517	34.8285	22.2235	38.6884	hypo		Cd63	chr10	128908919	128912818	9.01576	3.88484	76.1647	hypo
Arhgap10	chr8	77250366	77517907	5.83448	6.46446	3.34929	hypo		Stxbp5	chr10	9755547	9901040	4.79766	5.88116	3.79693	hypo		Cdc25a	chr9	109875579	109893890	13.0855	9.77658	6.71927	hypo
Arhgap11a	chr2	113831492	113848661	5.91328	20.8156	7.8797	hypo		Sub1	chr15	11981339	11996007	44.2206	72.6944	65.8843	hypo		Cdc34	chr10	79682195	79688398	70.3299	62.7065	79.8223	hypo
Arhgap12	chr18	6024450	6136098	3.80807	4.15059	6.51301	hypo		Suclg2	chr6	95473009	95718846	13.7889	5.57131	6.84721	hypo		Cdc42se2	chr11	54717415	54787703	62.0242	57.3281	82.8155	hypo
Arhgap15	chr2	43748824	44395953	45.2159	50.3783	65.9979	hypo		Suco	chr1	161816112	161876661	8.39214	9.57274	6.95798	hypo		Cdc6	chr11	98907889	98923942	7.5425	8.64918	4.66106	hypo
Arhgap17	chr7	123279149	123369915	8.06331	7.85377	6.26308	hypo		Sumf1	chr6	108107021	108185583	9.19115	8.58268	7.83387	hypo		Cdca7	chr2	72476219	72486890	29.2966	12.9166	12.6279	hypo
Arhgap27	chr11	103331484	103363692	28.2544	29.975	26.1222	hypo		Sumo1	chr1	59639434	59670834	75.2935	72.3113	122.784	hypo		Cdca8	chr4	124918465	124936917	20.438	61.9701	20.1799	hypo
Arhgdib	chr6	136923661	136941899	657.401	664.473	807.03	hypo		Susd1	chr4	59314683	59438633	6.52782	1.65735	2.36719	hypo		Cdk5r1	chr11	80477046	80481179	1.0588	0.299428	0.448964	hypo
Arhgef12	chr9	42963842	43105718	2.08548	1.22847	2.36345	hypo		Swap70	chr7	110221703	110283506	6.16297	6.28495	8.32941	hypo		Cdk5rap1	chr2	154335386	154372719	7.36013	4.34476	10.4367	hypo
Arhgef18	chr8	3393008	3456600	42.7226	28.3255	25.8919	hypo		Syne1	chr10	5020196	5194707	4.96812	3.44637	5.63484	hypo		Cdkn2b	chr4	89306289	89311032	0.101163	2.63069	3.43902	hypo
Arhgef3	chr14	27143993	27403911	37.3966	38.7699	26.1129	hypo		Synj2	chr17	5941280	6044290	4.77131	2.30283	3.35849	hypo		Celf2	chr2	6539699	7396198	15.4565	27.0961	15.5444	hypo
Arid1b	chr17	4995074	5347656	8.79797	11.2707	4.46325	hypo		Syt13	chr2	92915101	92956051	0.030453	0.347993	2.9116	hypo		Cenpc1	chr5	86012025	86065583	6.02889	10.341	9.62007	hypo
Arid2	chr15	96287522	96405463	9.57854	8.98794	8.49227	hypo		Tacc1	chr8	25154552	25201542	13.7024	8.37808	9.00747	hypo		Cenpf	chr1	189640614	189688086	1.20638	11.4418	1.90551	hypo
Arid3b	chr9	57790505	57834234	7.6817	4.94807	5.99496	hypo		Tacstd2	chr6	67534059	67535822	1.23269	0.32714	0.748069	hypo		Cep128	chr12	90998492	91384409	3.38749	3.95146	1.36968	hypo
Arid4a	chr12	71015967	71099351	14.1784	16.2084	12.9474	hypo		Taf3	chr2	9914552	10048609	5.45852	3.8578	3.49397	hypo		Cep170b	chr12	112722174	112746591	2.05344	6.09997	4.06869	hypo
Arid4b	chr13	14063784	14199603	12.1277	7.63498	10.0641	hypo		Tagap	chr17	7926000	7934897	19.1306	17.2263	13.147	hypo		Cep85l	chr10	53278081	53379851	1.79383	0.444978	0.985516	hypo
Arl5a	chr2	52397951	52424874	12.0357	20.822	13.8324	hypo		Tanc1	chr2	59612042	59846213	2.45011	1.8342	2.13711	hypo		Cep95	chr11	106789252	106818861	5.51316	4.68177	6.74794	hypo
Arl5c	chr11	97989580	97996173	39.8787	10.8087	51.2427	hypo		Tasp1	chr2	139833479	140066805	8.87386	27.5859	25.4298	hypo		Cept1	chr3	106502260	106547802	14.7193	12.2299	20.602	hypo
Arl8b	chr6	108783059	108823723	16.7149	22.6661	21.8723	hypo		Tatdn1	chr15	58890153	58933730	4.06661	3.16034	4.89948	hypo		Cers2	chr3	95315252	95323568	49.0742	39.2127	51.8042	hypo
Armc7	chr11	115475677	115490466	25.8066	7.73492	16.3818	hypo		Tatdn2	chr6	113697499	113711068	31.1177	25.3575	24.3058	hypo		Cetn4	chr3	37308627	37312446	1.00982	13.2172	6.72794	hypo
Armcx6	chrX	134748455	134751419	1.28573	0.987744	2.25129	hypo		Tbc1d1	chr5	64160260	64351486	10.7427	11.7782	7.73477	hypo		Cfl1	chr19	5490455	5494031	1237.31	1527.56	1130.34	hypo
Arnt	chr3	95434390	95497239	12.6022	8.35462	11.5916	hypo		Tbc1d14	chr5	36490604	36586226	16.5702	26.4889	19.7036	hypo		Chd1l	chr3	97560748	97610190	18.656	10.1632	15.1972	hypo
Arntl	chr7	113207465	113314126	6.15978	4.33709	8.0036	hypo		Tbc1d22a	chr15	86214459	86498503	9.31375	15.5055	8.32493	hypo		Chd2	chr7	73426652	73541746	15.4369	12.4917	10.6308	hypo
Arpc2	chr1	74236550	74268213	257.885	386.904	260.883	hypo		Tbc1d23	chr16	57168864	57231466	3.64658	3.92196	5.10199	hypo		Chd9	chr8	90828835	91054508	3.13916	1.34873	1.8318	hypo
Arpc5l	chr2	39008139	39015872	57.0911	42.2302	78.283	hypo		Tbc1d2b	chr9	90202049	90270769	13.4496	9.72508	6.33612	hypo		Chmp4b	chr2	154657026	154694783	132.235	211.027	140.194	hypo
Arrdc2	chr8	70835138	70839720	7.70371	7.2966	7.04937	hypo		Tbc1d31	chr15	57912199	57970068	3.35218	4.7413	2.23221	hypo		Chtop	chr3	90498539	90509498	82.6832	77.9203	91.8706	hypo
Arsb	chr13	93771679	93943016	9.54498	11.0349	4.20843	hypo		Tbcb	chr7	30224131	30232029	26.1122	32.5335	43.195	hypo		Ciita	chr16	10480072	10527640	0.0948	0.132008	1.01395	hypo
Art4	chr6	136848451	136857600	2.65633	0.388175	1.40743	hypo		Tbl1x	chrX	77511227	77660265	22.3027	25.1016	16.6794	hypo		Cish	chr9	107296689	107301961	12.4447	30.4523	37.6319	hypo
Arvcf	chr16	18348182	18407074	1.91465	0.117474	0.33761	hypo		Tbx21	chr11	97098007	97115331	7.31753	41.3534	1.42995	hypo		Cit	chr5	115845656	116006341	2.27313	9.09438	1.83794	hypo
Asah1	chr8	41340643	41374697	7.19727	15.3383	22.1956	hypo		Tcf20	chr15	82808626	82912134	17.8588	14.9889	13.1267	hypo		Ciz1	chr2	32363010	32378313	22.2489	22.4921	15.7086	hypo
Asap1	chr15	64086840	64382919	17.4897	11.5127	10.0221	hypo		Tcf7	chr11	52252604	52282571	487.733	199.277	549.973	hypo		Cks2	chr13	51645232	51650662	74.4479	110.112	83.1079	hypo
Asb1	chr1	91540565	91559590	3.19834	1.69249	2.38579	hypo		Tdrd7	chr4	45965335	46034765	1.46454	0.87168	0.748999	hypo		Clca3a1	chr3	144730316	144760739	3.21896	0.17436	2.07612	hypo
Ascc1	chr10	60002805	60099990	25.2315	18.0025	21.9266	hypo		Tec	chr5	72755718	72868448	4.6573	2.25457	10.7995	hypo		Cldn10	chr14	118787871	118874525	3.28804	0.115415	1.11879	hypo
Asprv1	chr6	86628174	86629704	0.097527	0.119484	3.72097	hypo		Tefm	chr11	80136678	80142153	5.3227	3.0231	7.55799	hypo		Clec16a	chr16	10545339	10744878	3.76977	3.73657	2.7379	hypo
Ass1	chr2	31470270	31520670	33.5793	18.5895	29.3056	hypo		Tespa1	chr10	130322852	130362642	17.6084	2.91472	6.9485	hypo		Clec2l	chr6	38663069	38680865	0.113282	0.53464	1.17359	hypo
Asxl2	chr12	3426857	3506849	8.21187	6.43071	5.88873	hypo		Tet2	chr3	133463677	133544390	1.72678	2.09454	1.79215	hypo		Clec4a2	chr6	123122690	123143999	0.162565	0.027184	2.9606	hypo
Atad1	chr19	32672563	32712298	23.1773	22.0403	23.4258	hypo		Tex2	chr11	106502139	106612930	9.52138	16.5028	7.05576	hypo		Clk3	chr9	57750711	57765860	35.0372	44.3764	48.6399	hypo
Atad5	chr11	80089400	80135791	2.19292	3.7537	1.909	hypo		Tfeb	chr17	47737037	47792416	19.3984	19.578	12.5173	hypo		Cltc	chr11	86694653	86757492	23.2311	24.0942	20.5451	hypo
Atat1	chr17	35897598	35910068	1.62521	1.3537	1.73206	hypo		Tfip11	chr5	112326369	112338073	22.3468	23.3243	17.4262	hypo		Cluap1	chr16	3909009	3941147	12.5185	10.987	16.9967	hypo
Atf7ip	chr6	136518851	136607379	15.9442	13.0548	7.34519	hypo		Tgfb3	chr12	86056743	86079041	1.01486	0.795397	1.27879	hypo		Cmas	chr6	142756686	142775714	38.8946	63.3061	41.9109	hypo
Atg14	chr14	47540893	47568434	4.28985	2.86711	4.88942	hypo		Tgfbr1	chr4	47353305	47414924	4.76534	3.04059	4.61703	hypo		Cmc1	chr9	118064527	118150196	12.1323	14.6269	15.847	hypo
Atg16l1	chr1	87756011	87792428	11.1043	10.8368	12.2608	hypo		Tgfbr2	chr9	116087695	116175363	61.41	58.7712	61.3149	hypo		Cmtm6	chr9	114731203	114749343	40.078	57.4321	57.3969	hypo
Atg16l2	chr7	101289616	101302088	9.55135	11.3227	15.2576	hypo		Tgm2	chr2	158116405	158146392	1.1809	8.91472	11.367	hypo		Cmtm7	chr9	114756836	114781993	69.4112	47.7351	55.7762	hypo
Atg5	chr10	44268358	44364291	13.2572	12.5421	16.8685	hypo		Tgtp1	chr11	48985329	48992246	30.9688	93.0754	52.7545	hypo		Cnot10	chr9	114585874	114640200	17.5546	17.1323	19.0817	hypo
Atl3	chr19	7494040	7538609	13.5385	17.7247	14.493	hypo		Thoc3	chr13	54458837	54468840	18.9108	17.9786	15.4653	hypo		Cog2	chr8	124520767	124552007	14.9419	12.4596	19.007	hypo
Atp10d	chr5	72203329	72298771	7.92104	3.1926	3.39148	hypo		Tiam1	chr16	89787111	89974699	5.45587	3.79755	5.45603	hypo		Commd7	chr2	153616930	153632781	20.9366	13.5691	21.1423	hypo
Atp13a3	chr16	30312424	30388530	18.5071	18.1155	16.7193	hypo		Tigit	chr16	43648861	43664184	10.1337	9.42485	9.9784	hypo		Coro2b	chr9	62419492	62537044	0.662364	0.34858	1.19455	hypo
Atp1b1	chr1	164437099	164458355	27.7253	7.72698	15.731	hypo		Timp2	chr11	118301061	118355411	10.6186	42.0563	6.53212	hypo		Cox20	chr1	178319153	178322693	50.2929	28.9902	46.2963	hypo
Atp1b3	chr9	96332675	96364299	268.595	147.181	274.694	hypo		Tiparp	chr3	65528447	65555518	3.03175	3.99307	8.54624	hypo		Cpne1	chr2	156071841	156111965	59.8313	49.776	38.6654	hypo
Atp5l	chr9	44913248	44920742	163.044	193.802	254.314	hypo		Tle3	chr9	61372366	61418497	44.7797	111.878	37.8359	hypo		Cpne2	chr8	94533028	94570529	8.17416	2.98708	5.21775	hypo
Atp5o	chr16	91925223	91931630	207.094	139.281	194.183	hypo		Tlr7	chrX	167304926	167330571	1.20745	0.812441	0.375803	hypo		Cpsf2	chr12	101975974	102005993	13.1228	11.2638	13.2403	hypo
Atp6ap1	chrX	74297097	74304721	40.3238	34.453	38.6414	hypo		Tm9sf3	chr19	41210842	41264004	34.3042	34.4591	42.743	hypo		Cpsf4	chr5	145167213	145182041	30.6383	24.4448	24.0804	hypo
Atp6ap2	chrX	12587759	12617051	19.6528	14.4	29.7632	hypo		Tmc6	chr11	117765985	117780683	63.8576	28.4483	32.5711	hypo		Cpt2	chr4	107903982	107923589	4.98728	4.38615	3.11235	hypo
Atp6v0c	chr17	24163866	24169429	30.3406	24.1216	28.1054	hypo		Tmed10	chr12	85340614	85374717	33.0661	65.3568	40.3391	hypo		Cradd	chr10	95174746	95324097	3.68272	7.28349	4.74775	hypo
Atp6v0d2	chr4	19876838	19922566	0.362225	0.230665	2.66686	hypo		Tmem131	chr1	36792189	36939527	14.1114	14.3188	13.1373	hypo		Crbn	chr6	106778245	106800087	16.586	13.5165	22.1773	hypo
Atp6v1c1	chr15	38661904	38692444	21.1507	17.8609	29.5275	hypo		Tmem135	chr7	89139721	89338787	4.67428	4.289	5.04896	hypo		Creb3	chr4	43562634	43567060	25.2896	26.2752	30.1134	hypo
Atp6v1g2	chr17	35236596	35238768	0.723812	1.71498	3.02106	hypo		Tmem154	chr3	84666192	84704575	12.596	9.62262	13.9169	hypo		Crem	chr18	3266354	3337589	3.68876	14.679	15.2845	hypo
Atp8a1	chr5	67618139	67847431	5.93899	2.2156	2.31965	hypo		Tmem158	chr9	123259057	123260789	3.43346	39.8503	2.43272	hypo		Cryz	chr3	154596711	154623182	1.26578	1.02698	1.48743	hypo
Atp8a2	chr14	59647741	60086834	1.06329	1.27522	0.722924	hypo		Tmem163	chr1	127490342	127678021	0.081685	1.86438	1.10593	hypo		Csf2	chr11	54247270	54249899	0.164286	16.0872	24.4533	hypo
Atpaf2	chr11	60400624	60417099	17.7288	12.2188	14.3643	hypo		Tmem171	chr13	98686238	98694831	0	1.54511	0.563762	hypo		Csnk1g2	chr10	80622780	80640771	125.986	123.193	92.1835	hypo
Atrn	chr2	130906496	131030326	3.4144	2.94917	2.96757	hypo		Tmem181a	chr17	6270470	6308314	3.70801	5.02412	4.84363	hypo		Cstb	chr10	78425670	78427622	34.1054	43.5161	116.469	hypo
Atxn7	chr14	14012491	14107301	6.17577	5.11368	5.94961	hypo		Tmem64	chr4	15265820	15286753	24.3554	63.7508	13.3932	hypo		Ctdp1	chr18	80407959	80469667	14.9846	14.7688	10.5099	hypo
Atxn7l1	chr12	33147686	33368277	11.6021	17.6561	12.2618	hypo		Tmem65	chr15	58782269	58823427	3.95814	5.19719	5.80945	hypo		Ctla4	chr1	60909025	60915832	12.8207	80.8237	94.3442	hypo
Atxn7l3	chr11	102289300	102296629	38.0827	32.5727	30.2936	hypo		Tmem97	chr11	78541817	78550735	20.2922	30.5215	14.6909	hypo		Ctse	chr1	131638314	131675507	30.6191	8.52301	11.1792	hypo
Atxn7l3b	chr10	112925428	112929026	24.9207	18.7293	23.0561	hypo		Tmppe	chr9	114401095	114411201	3.53912	3.43385	3.67846	hypo		Cxcr1	chr1	74191786	74194631	0.358075	56.4386	14.2958	hypo
AU040320	chr4	126753555	126869694	12.2429	11.0719	6.99916	hypo		Tmprss13	chr9	45319100	45347580	0.627353	1.36774	0.054896	hypo		Cxcr5	chr9	44511787	44526421	6.32248	0.198831	1.31625	hypo
AU041133	chr10	82128013	82153065	0.674257	0.503618	1.5501	hypo		Tnfaip8	chr18	49979427	50093229	16.6049	17.4232	22.2208	hypo		Cyb561	chr11	105933704	105944147	0.233094	1.47333	0.513345	hypo
B230118H07Rik	chr2	101560781	101628986	1.32196	0.076574	0.52137	hypo		Tnfrsf13b	chr11	61140835	61147642	8.09523	6.35614	11.6901	hypo		Cyb5a	chr18	84851414	84879863	113.153	130.882	309.291	hypo
B2m	chr2	122147687	122153082	1618.63	2481.83	940.623	hypo		Tnfrsf18	chr4	156026342	156028891	58.6616	210.039	75.7127	hypo		Cyp11a1	chr9	58015017	58027023	0.532979	12.1737	15.4962	hypo
B3galt4	chr17	33949912	33951488	15.1399	6.96989	16.0024	hypo		Tnfrsf1b	chr4	145212368	145246870	11.0461	41.4419	15.7363	hypo		Cyp51	chr5	4080674	4104697	4.90994	31.0781	11.8242	hypo
B3gnt2	chr11	22834739	22860336	41.988	24.4759	35.6312	hypo		Tnfrsf21	chr17	43016555	43089188	2.54951	0.322812	1.68152	hypo		Cysltr2	chr14	73029128	73049114	1.34989	12.5253	6.89893	hypo
B3gnt3	chr8	71691720	71701800	1.08563	3.88602	3.96061	hypo		Tnfrsf8	chr4	145268976	145315147	0.717094	8.29158	34.202	hypo		Cyth2	chr7	45806637	45814316	24.0501	24.2661	22.9347	hypo
B4galt1	chr4	40804582	40854537	23.965	32.8794	25.2104	hypo		Tnfrsf9	chr4	150920155	150946102	11.7696	22.7294	35.5378	hypo		D16Ertd472e	chr16	78540336	78576688	9.38531	16.6289	13.2918	hypo
B4galt5	chr2	167298445	167349178	7.25542	11.9579	7.01856	hypo		Tnfsf10	chr3	27317077	27339665	4.81482	3.65752	2.8884	hypo		D330050I16Rik	chr19	5388336	5390069	0.504069	0.736454	1.0504	hypo
Bach2	chr4	32417435	32586108	8.23234	10.5188	6.56994	hypo		Tnfsf11	chr14	78277446	78308043	6.20975	2.51401	3.63236	hypo		Dalrd3	chr9	108569892	108572771	15.6906	16.9492	22.6459	hypo
Bag3	chr7	128523583	128546979	3.75941	2.63426	2.64176	hypo		Tnrc6a	chr7	123123885	123195296	17.2258	12.6133	17.1611	hypo		Dap	chr15	31224385	31274338	42.6695	162.526	61.9731	hypo
Bambi-ps1	chr2	122466583	122467797	20.0577	5.85201	52.6998	hypo		Tns1	chr1	73910231	74124449	2.91975	8.67864	0.783372	hypo		Dapk2	chr9	66158226	66272242	2.12998	9.39236	0.821344	hypo
Bard1	chr1	71027535	71102972	1.80785	5.21998	1.65433	hypo		Tns3	chr11	8431652	8664535	1.46166	0.056326	0.298999	hypo		Dck	chr5	88765013	88783277	20.5763	27.9761	30.8074	hypo
Batf	chr12	85686720	85709087	37.5738	74.4921	145.212	hypo		Tomm70a	chr16	57121714	57154530	25.7521	20.9402	23.3302	hypo		Dcps	chr9	35124414	35175987	44.3979	40.3352	25.1584	hypo
Baz1b	chr5	135187323	135246129	28.8788	39.269	24.9448	hypo		Tox2	chr2	163225454	163323102	2.8662	0.150017	7.80647	hypo		Dcun1d1	chr3	35892105	35932966	10.5589	7.60706	12.4398	hypo
Baz2a	chr10	128092783	128129303	19.0171	18.5519	16.3509	hypo		Tpd52	chr3	8929436	9004515	8.8614	13.5238	18.1988	hypo		Dcun1d3	chr7	119853163	119895745	2.4439	17.702	2.38026	hypo
Baz2b	chr2	59899363	60125740	3.62863	1.54915	2.86526	hypo		Tpgs2	chr18	25127223	25168877	2.86723	2.57045	3.11137	hypo		Ddb1	chr19	10605625	10629821	85.6136	74.2642	66.645	hypo
BC004004	chr17	29268788	29302887	13.4226	18.6999	17.847	hypo		Tpp2	chr1	43934007	44002971	16.3294	31.2383	18.1556	hypo		Ddost	chr4	138304738	138312611	81.2661	71.9014	83.0232	hypo
BC029722	chr2	155817732	155819203	19.0557	15.3915	21.0811	hypo		Tpst2	chr5	112276707	112315356	70.0216	85.6046	48.8535	hypo		Ddx18	chr1	121553835	121567980	36.9671	22.7639	29.2341	hypo
Bcam	chr7	19756138	19770532	1.03192	0.955616	2.34239	hypo		Traf1	chr2	34943258	34961772	21.7557	51.0131	47.2168	hypo		Ddx19a	chr8	110974991	110997823	35.7618	28.2312	39.6234	hypo
Bckdhb	chr9	83948781	84124240	4.08668	0.91005	2.44948	hypo		Traf3ip2	chr10	39612934	39655307	11.9079	14.2741	11.4559	hypo		Ddx28	chr8	106009616	106011486	10.1169	11.6403	11.4682	hypo
Bcl11a	chr11	24078056	24173558	8.46835	0.025525	0.24821	hypo		Traf6	chr2	101678420	101701668	7.72325	10.5347	7.15339	hypo		Ddx55	chr5	124552864	124569660	9.19629	6.20697	6.96245	hypo
Bcl11b	chr12	107910403	108003414	38.6468	34.9378	23.1802	hypo		Trak1	chr9	121366958	121474918	11.276	11.3908	7.02617	hypo		Def6	chr17	28207778	28228608	81.7564	94.4825	67.1253	hypo
Bcl2a1d	chr9	88723288	88731850	9.30294	3.59558	39.8032	hypo		Tram1	chr1	13564693	13589910	49.3518	47.4429	59.326	hypo		Dennd2d	chr3	106482431	106503030	24.5883	23.1627	23.5014	hypo
Bcl6	chr16	23965052	23988612	4.61823	4.87313	7.01152	hypo		Trappc6b	chr12	59043092	59061461	28.9814	26.3503	32.1062	hypo		Dennd5a	chr7	109893781	109960422	7.12439	33.4046	13.7187	hypo
Bcl9	chr3	97203662	97227364	6.2275	3.47219	3.834	hypo		Trat1	chr16	48734690	48771956	51.5524	15.3251	13.7484	hypo		Depdc5	chr5	32863721	32994233	2.98335	3.44135	2.36885	hypo
Bcorl1	chrX	48341358	48406728	2.23089	2.11094	1.45822	hypo		Treml2	chr17	48300038	48312534	20.859	55.941	37.452	hypo		Derl1	chr15	57869502	57892418	33.5495	29.7557	35.6673	hypo
Begain	chr12	109032182	109068217	1.13221	0.225529	0.583122	hypo		Trim26	chr17	36837146	36859398	30.8693	32.4188	23.4528	hypo		Dgat1	chr15	76502015	76511818	7.08733	83.1201	71.258	hypo
Bex4	chrX	136139045	136140437	19.7599	0.147778	0.216666	hypo		Trim47	chr11	116105750	116110235	1.82783	0.205559	0.439912	hypo		Dgcr2	chr16	17840356	17891728	21.456	16.5568	12.0044	hypo
Bicd2	chr13	49341549	49387026	8.62452	14.7636	9.07863	hypo		Trim7	chr11	48826138	48850195	2.03784	1.69516	1.6121	hypo		Dgka	chr10	128720136	128744056	240.288	163.715	258.379	hypo
Birc3	chr9	7848701	7873170	17.5567	22.0843	28.8179	hypo		Trio	chr15	27730649	28025848	3.26096	2.5767	2.30215	hypo		Dhcr7	chr7	143823167	143848410	12.1676	16.3183	5.95537	hypo
Blk	chr14	63372837	63417187	0.48556	0.079972	2.13853	hypo		Trpm1	chr7	64153835	64269759	1.54942	0.012334	0.143931	hypo		Dhps	chr8	85071757	85075161	20.4393	14.8655	29.5585	hypo
Bmf	chr2	118528757	118549678	1.2491	1.36091	1.2208	hypo		Tsc22d3	chrX	140539529	140600522	99.0054	20.8794	19.5719	hypo		Dhx35	chr2	158794807	158858220	7.13807	5.96062	5.73642	hypo
Bnip1	chr17	26781079	26792521	13.1413	10.6678	11.5654	hypo		Tsen15	chr1	152370736	152386682	13.9054	9.3775	11.3707	hypo		Dip2a	chr10	76263049	76345291	1.10069	1.51096	1.74193	hypo
Bnip3l	chr14	66985240	67008877	35.2013	27.7046	58.7383	hypo		Tsnax	chr8	125012997	125034192	43.9511	37.4057	41.1542	hypo		Dnajc15	chr14	77826217	77874917	44.8287	172.979	53.7282	hypo
Bod1	chr11	31665150	31671862	8.73438	7.11984	9.54018	hypo		Tspan32	chr7	143005046	143019485	79.0005	10.1649	81.9382	hypo		Dnajc3	chr14	118937932	118981702	27.4289	21.6912	28.4667	hypo
Bola1	chr3	96196588	96197586	21.9976	19.5999	23.3484	hypo		Tspyl3	chr2	153222370	153225441	10.5077	10.3618	12.4566	hypo		Dnlz	chr2	26348118	26352110	12.247	9.90771	13.2619	hypo
Bpgm	chr6	34476356	34505610	9.78474	5.84106	12.8405	hypo		Ttc1	chr11	43730006	43747973	26.9305	19.0142	29.36	hypo		Dnm1	chr2	32308471	32353329	0.009945	1.6004	0.169453	hypo
Bptf	chr11	107033081	107131922	14.4047	13.0528	9.97028	hypo		Ttc17	chr2	94300766	94406689	7.9879	5.54046	5.46509	hypo		Dnmt1	chr9	20907206	20959888	38.7275	59.3524	21.7236	hypo
Brd3	chr2	27445581	27475673	9.85096	8.27571	7.20289	hypo		Ttc39b	chr4	83220301	83324189	6.18715	37.7563	11.289	hypo		Dock9	chr14	121542039	121797734	1.90165	6.29095	2.97521	hypo
Brd4	chr17	32196272	32284133	26.4664	30.9601	19.0585	hypo		Ttc39c	chr18	12643533	12737052	2.63078	5.94661	3.93724	hypo		Dok1	chr6	83030936	83033471	20.5038	22.4921	22.0886	hypo
Brd7	chr8	88332311	88362191	25.3075	18.9349	17.6492	hypo		Ttll3	chr6	113389260	113414571	4.10826	2.55097	4.37863	hypo		Donson	chr16	91679265	91688728	13.0515	18.7577	14.531	hypo
Brdt	chr5	107331194	107387058	0.944445	1.28988	1.88057	hypo		Ttpal	chr2	163602314	163619013	8.68258	7.90744	9.16672	hypo		Dph3	chr14	32080517	32085692	10.267	7.0628	11.285	hypo
Brf2	chr8	27123832	27128632	7.04066	6.34866	6.05994	hypo		Tuba1a	chr15	98949847	98953501	117.096	257.943	200.823	hypo		Dpp3	chr19	4907229	4928287	41.4271	31.0086	32.0008	hypo
Brpf1	chr6	113307137	113324862	17.9221	15.5324	13.1948	hypo		Tuba8	chr6	121210770	121226097	1.98985	1.76351	6.11946	hypo		Dpy19l3	chr7	35685500	35754454	2.49703	2.40769	4.34113	hypo
Bscl2	chr19	8837467	8848683	21.7221	33.6482	16.0494	hypo		Tulp4	chr17	6106830	6240637	3.19857	4.1258	2.90669	hypo		Drc1	chr5	30341663	30366708	1.22694	2.09867	0.836558	hypo
Btbd11	chr10	85386814	85660292	7.17138	1.35607	1.5906	hypo		Tusc3	chr8	39005867	39130817	21.4681	20.1977	21.6371	hypo		Dst	chr1	33908225	34308662	0.271819	2.96236	2.02638	hypo
Btbd6	chr12	112976482	112978940	18.5445	8.60782	9.97217	hypo		Twsg1	chr17	65923065	65951187	12.1885	11.5738	8.906	hypo		Dusp23	chr1	172630769	172632974	3.7788	1.11309	2.26349	hypo
Btf3	chr13	98309897	98317006	535.896	527.262	706.571	hypo		Txk	chr5	72695978	72752777	30.2046	28.5733	32.4681	hypo		Dync1h1	chr12	110601395	110666944	19.4692	14.3987	11.7803	hypo
Btg1	chr10	96617001	96622811	102.375	152.886	147.936	hypo		Txndc16	chr14	45134448	45219394	3.58657	5.72891	5.33315	hypo		Dyrk2	chr10	118859349	118868903	51.9183	110.826	38.1499	hypo
Btg2	chr1	134074865	134079155	38.5435	25.0902	32.2627	hypo		Txndc5	chr13	38500271	38528824	21.9438	20.8887	14.7123	hypo		Dyrk3	chr1	131128441	131138234	6.02808	2.45979	3.33296	hypo
Btla	chr16	45224337	45252895	19.1105	26.3569	27.7547	hypo		Tyrobp	chr7	30413788	30417579	13.3488	3.66466	61.2293	hypo		E2f7	chr10	110745465	110787384	0.586356	5.3773	1.20218	hypo
Bzw1	chr1	58393136	58406548	101.01	90.0806	140.322	hypo		Uba7	chr9	107975567	107984056	28.4518	32.4868	20.1952	hypo		Ear2	chr14	44102654	44103531	1.57353	0	4.74989	hypo
Bzw2	chr12	36091835	36156825	63.0929	32.3068	39.8663	hypo		Ubash3a	chr17	31208066	31242403	27.9282	47.4562	22.2775	hypo		Ece1	chr4	137862237	137965229	6.58302	10.4682	6.08261	hypo
C1d	chr11	17257618	17269176	11.6791	8.7535	19.3775	hypo		Ube2k	chr5	65537261	65598989	15.1602	12.2086	15.9789	hypo		Eci1	chr17	24426683	24439316	27.8266	7.77377	14.7275	hypo
C330013E15Rik	chr15	100614140	100615110	0.620454	0.776545	1.12074	hypo		Ube2t	chr1	134962565	134974179	8.80436	15.4419	11.8802	hypo		Ecsit	chr9	22072246	22085427	22.1567	13.32	20.5687	hypo
C920006O11Rik	chr9	78175914	78178882	0.851482	1.35889	2.54628	hypo		Ubl3	chr5	148504631	148552788	32.5284	42.5789	43.7804	hypo		Eea1	chr10	95940663	96045518	2.26802	1.67248	2.22685	hypo
Cab39	chr1	85793447	85851577	39.9438	54.459	36.4037	hypo		Ubl7	chr9	57910986	57929968	34.2269	30.8701	25.9048	hypo		Eefsec	chr6	88257334	88446539	18.5042	27.1393	10.9279	hypo
Cab39l	chr14	59440981	59548903	10.0516	7.26342	12.2203	hypo		Ublcp1	chr11	44454571	44470548	8.1142	5.7024	6.66331	hypo		Efr3a	chr15	65787041	65873812	21.0617	29.5144	19.5215	hypo
Cabp1	chr5	115168691	115186121	0.614443	1.53674	0.561764	hypo		Uchl1	chr5	66676121	66687234	0.094969	0.736202	1.92442	hypo		Egln3	chr12	54178981	54203874	2.46633	100.019	49.0728	hypo
Cacybp	chr1	160202367	160212892	49.9479	25.8444	44.7858	hypo		Ugcg	chr4	59189550	59222833	44.1272	64.3539	38.5278	hypo		Eif1	chr11	100319996	100322096	206.757	256.122	250.305	hypo
Calcrl	chr2	84330627	84425266	3.09761	0.857292	3.83238	hypo		Ulbp1	chr10	7444873	7473477	1.80136	14.9813	2.80703	hypo		Eif2b2	chr12	85219513	85226628	53.6831	47.1192	61.1788	hypo
Calm1	chr12	100199541	100209806	135.026	187.853	172.304	hypo		Ung	chr5	114130435	114139321	25.0117	11.8312	13.0262	hypo		Eif3d	chr15	77958998	77970824	128.278	96.1536	99.8093	hypo
Calm2	chr17	87433401	87446935	188.245	181.917	332.918	hypo		Uprt	chrX	104482782	104506262	7.96207	3.31507	5.4617	hypo		Eif3e	chr15	43250040	43282736	214.038	189.331	305.881	hypo
Camk1	chr6	113334124	113343922	0.991346	0.579299	3.91781	hypo		Uqcc2	chr17	27122665	27133891	76.1125	52.5431	97.0276	hypo		Eif3m	chr2	104999657	105017027	122.174	118.666	171.492	hypo
Camk1d	chr2	5293457	5714762	3.64414	2.91978	3.02864	hypo		Usp12	chr5	146734812	146794956	13.6524	20.3871	12.6648	hypo		Eif4e2	chr1	87213914	87240488	37.5208	38.709	44.5156	hypo
Camk2b	chr11	5969666	6065748	2.22907	1.49147	1.58363	hypo		Usp20	chr2	30982279	31022655	6.20384	5.08673	5.21624	hypo		Eif4e3	chr6	99625137	99666771	8.79294	50.0348	26.3326	hypo
Camk2d	chr3	126596951	126846326	6.00942	5.85638	6.23016	hypo		Usp24	chr4	106316213	106441327	16.1702	7.60942	7.43433	hypo		Eif5a	chr11	69916712	69921958	714.642	627.875	689.936	hypo
Camkk2	chr5	122731170	122779410	11.1121	8.49291	9.30364	hypo		Usp28	chr9	48985385	49042517	10.7743	8.10957	10.6237	hypo		Elk3	chr10	93247416	93311159	10.7033	11.8731	14.4005	hypo
Camkmt	chr17	85090700	85458580	1.57404	0.801173	1.39065	hypo		Usp31	chr7	121642021	121707253	2.47179	2.40813	1.52994	hypo		Ell	chr8	70539675	70592858	11.5202	11.253	10.8631	hypo
Caprin1	chr2	103762945	103797640	57.2398	62.2176	57.1605	hypo		Usp47	chr7	112023506	112111386	16.1471	14.2976	11.3326	hypo		Elmo2	chr2	165288031	165326479	10.2112	28.6646	11.1991	hypo
Capza2	chr6	17637098	17666536	53.5526	74.8335	127.113	hypo		Ust	chr10	8204753	8518825	2.20138	15.355	3.44218	hypo		Emb	chr13	117220573	117274415	65.8919	126.047	276.143	hypo
Car12	chr9	66713686	66766845	0.952363	3.53613	1.02353	hypo		Utp14b	chr1	78657825	78667601	0.644337	1.75993	0.849932	hypo		Emg1	chr6	124704370	124712178	154.235	106.298	170.475	hypo
Car2	chr3	14886426	14900770	109.77	0.659374	2.83983	hypo		Utrn	chr10	12382188	12861735	16.4632	10.1863	8.93175	hypo		Emilin2	chr17	71252176	71310965	8.06202	3.84601	8.167	hypo
Card11	chr5	140872999	141000596	30.0282	40.1716	20.1001	hypo		Uxs1	chr1	43750231	43827708	11.08	25.9107	14.2315	hypo		Emp1	chr6	135362931	135383173	2.19934	29.8789	23.5673	hypo
Card6	chr15	5097439	5108533	15.7687	16.4767	15.5145	hypo		Vgll4	chr6	114862092	114921752	20.0813	21.8427	13.7662	hypo		Epcam	chr17	87635979	87651127	1.64542	0.198442	0.754065	hypo
Cat	chr2	103453904	103485153	27.4909	16.257	19.567	hypo		Vim	chr2	13574311	13582826	145.126	920.091	540.245	hypo		Ephx2	chr14	66084372	66124522	1.66975	0.031123	0.111346	hypo
Cbfa2t3	chr8	122625136	122699109	2.49059	0.080998	0.32866	hypo		Vps13d	chr4	144972622	145195005	7.01605	4.08627	4.00684	hypo		Erbb3	chr10	128569368	128589501	1.43995	1.50194	1.28472	hypo
Cbl	chr9	44149262	44234046	14.1248	11.1868	9.73192	hypo		Vps37b	chr5	124004641	124032260	54.4709	92.3889	26.6801	hypo		Ergic1	chr17	26561512	26656933	16.5979	12.9674	9.35966	hypo
Cblb	chr16	52031549	52208046	14.0059	24.9053	7.44422	hypo		Vps4b	chr1	106770788	106796725	29.8402	33.347	34.1984	hypo		Erh	chr12	80634023	80643861	164.836	125.026	179.351	hypo
Cbr4	chr8	61487734	61503500	5.36644	6.71658	8.18306	hypo		Vps54	chr11	21239032	21321133	10.2186	21.9415	19.8714	hypo		Ermp1	chr19	29609883	29648420	7.24018	8.39899	5.54589	hypo
Cbx4	chr11	119077571	119086237	24.7506	16.3244	18.7303	hypo		Vps9d1	chr8	123242356	123254175	8.3423	4.65513	5.08031	hypo		Etv5	chr16	22381313	22439570	1.68923	9.7511	0.560493	hypo
Cbx7	chr15	79915807	79932646	37.0587	32.0685	48.4055	hypo		Vrk1	chr12	106010263	106077410	18.2225	14.2108	14.3454	hypo		Etv6	chr6	134035700	134270147	6.1587	18.3148	11.3592	hypo
Cbx8	chr11	119038436	119040913	10.3803	5.52289	10.9476	hypo		Vrk2	chr11	26471402	26593920	9.05359	10.9188	10.0448	hypo		Exog	chr9	119444923	119465518	3.13831	1.86452	2.21139	hypo
Ccdc12	chr9	110656503	110711593	73.3114	66.0673	77.9349	hypo		Vwa8	chr14	78849178	79202310	3.93023	4.517	2.96263	hypo		Ext2	chr2	93695631	93822568	29.5848	19.1944	16.8843	hypo
Ccdc126	chr6	49319353	49341581	4.10536	4.28946	9.31431	hypo		Wasf2	chr4	133130633	133198330	37.36	46.8115	24.2532	hypo		Eya2	chr2	165595028	165771727	7.26958	5.65621	6.91933	hypo
Ccdc174	chr6	91878053	91899848	13.9007	14.7648	16.7616	hypo		Wdfy1	chr1	79702262	79761769	3.43707	5.721	5.59976	hypo		Ezh2	chr6	47530274	47595030	27.0523	42.5618	31.6031	hypo
Ccdc50	chr16	27388956	27452218	5.74828	8.63784	7.0288	hypo		Wdr20	chr12	110737949	110795028	10.9779	7.26625	11.1308	hypo		F2rl1	chr13	95511730	95525240	14.4455	17.3941	8.9641	hypo
Ccdc71l	chr12	32378789	32382943	18.8485	16.1732	16.3491	hypo		Wdr44	chrX	23693117	23806001	4.52348	15.0815	5.02363	hypo		F2rl2	chr13	95696920	95702768	0.617305	9.76915	4.53552	hypo
Ccdc86	chr19	10941481	10949266	7.79709	4.12671	4.47904	hypo		Wdr78	chr4	103038065	103114299	0.534347	1.46019	0.460311	hypo		Faah	chr4	115996656	116017902	28.0613	34.0346	22.0854	hypo
Ccm2	chr11	6546887	6596761	94.4145	61.1273	75.5966	hypo		Wfdc21	chr11	83746940	83752646	0.025214	0.23047	70.8975	hypo		Fabp5	chr3	10012585	10016610	16.8599	33.7545	265.31	hypo
Ccnb1	chr13	100778739	100786486	21.5067	60.193	38.0628	hypo		Wsb1	chr11	79239382	79254695	29.8548	21.3434	40.4508	hypo		Fadd	chr7	144578323	144582436	10.5903	7.67743	8.2146	hypo
Ccnd3	chr17	47505051	47599688	76.1787	185.36	90.2494	hypo		Wwc2	chr8	47827606	47990551	1.10363	0.05522	0.219035	hypo		Fam102a	chr2	32535359	32569750	63.1909	147.431	72.3598	hypo
Ccne1	chr7	38097984	38107490	14.4737	19.0318	12.0975	hypo		Xbp1	chr11	5520641	5525993	18.745	41.4843	35.0595	hypo		Fam124b	chr1	80198699	80213944	0.713339	0.157055	1.82514	hypo
Ccnf	chr17	24223232	24251409	8.17235	29.5736	9.87742	hypo		Xcl1	chr1	164931648	164935510	5.20838	0.693334	3.18448	hypo		Fam129b	chr2	32876134	32925253	5.05761	2.59507	5.16589	hypo
Ccng1	chr11	40748552	40755286	30.0876	48.9951	75.2207	hypo		Xdh	chr17	73883895	73950196	4.0093	41.58	2.75442	hypo		Fam133b	chr5	3543833	3570546	10.3075	11.97	23.5916	hypo
Ccng2	chr5	93267573	93276231	25.5563	52.8337	62.2355	hypo		Xpc	chr6	91489307	91515888	8.25771	5.79829	7.46564	hypo		Fam136a	chr6	86365683	86370058	20.5424	11.1564	15.3288	hypo
Ccnh	chr13	85189477	85213723	14.7609	11.508	15.3359	hypo		Xylt1	chr7	117380979	117667630	4.07793	0.829651	1.18825	hypo		Fam169b	chr7	68273839	68363092	23.4374	39.689	46.0643	hypo
Ccni	chr5	93181933	93206495	63.6389	92.8414	80.4207	hypo		Yae1d1	chr13	17986640	17993351	2.93227	1.17349	3.28477	hypo		Fam193a	chr5	34369933	34486458	8.44308	6.97577	5.85015	hypo
Ccnl1	chr3	65946151	65958225	40.1186	30.2503	49.1299	hypo		Ywhaq	chr12	21390329	21417436	70.5306	58.0305	73.7083	hypo		Fam222a	chr5	114568251	114613218	1.40338	0.576104	0.637015	hypo
Ccpg1	chr9	72985504	73016341	15.8156	12.7889	21.4619	hypo		Zbp1	chr2	173206612	173218922	34.4526	101.484	31.7443	hypo		Fam3c	chr6	22306522	22356081	28.6408	19.5879	30.0211	hypo
Ccr6	chr17	8236043	8257129	1.4675	0.107976	3.38434	hypo		Zbtb16	chr9	48654297	48835945	2.06715	0.823253	1.75539	hypo		Fam49b	chr15	63929094	64060448	36.0945	47.6606	52.3472	hypo
Ccr7	chr11	99144199	99155077	134.119	142.229	144.075	hypo		Zbtb18	chr1	177444661	177450764	7.32327	4.20423	12.8332	hypo		Fam72a	chr1	131527989	131539872	1.69406	4.28147	2.21317	hypo
Ccr9	chr9	123767211	123783457	2.13125	0.028931	0.041195	hypo		Zbtb32	chr7	30589681	30592942	2.37375	4.7908	2.40202	hypo		Fam76a	chr4	132899213	132922551	8.51351	12.3856	11.4479	hypo
Cct2	chr10	117050998	117063814	155.032	143.3	162.304	hypo		Zbtb38	chr9	96685423	96731675	4.50827	4.86278	1.90944	hypo		Fam76b	chr9	13827727	13846522	10.9872	13.1562	16.0414	hypo
Cd101	chr3	100993529	101029495	2.86953	2.42473	9.34839	hypo		Zbtb42	chr12	112678840	112682747	1.4059	5.771	3.02064	hypo		Fam98a	chr17	75537086	75551946	13.3441	8.36452	11.7739	hypo
Cd164	chr10	41519500	41531042	63.1625	79.7645	67.2172	hypo		Zc3h15	chr2	83644578	83664616	48.87	44.4964	50.1949	hypo		Fancc	chr13	63304709	63431745	3.66919	3.72388	3.2669	hypo
Cd1d1	chr3	86995836	86999340	14.1089	2.79241	14.1043	hypo		Zc3hav1	chr6	38310497	38354603	58.5624	125.865	52.9929	hypo		Fbl	chr7	28169748	28179269	214.902	99.8565	104.589	hypo
Cd200	chr16	45382135	45409053	7.9889	2.72545	9.60704	hypo		Zdhhc17	chr10	110941780	111010066	6.16242	2.34502	4.91082	hypo		Fbxo21	chr5	117976770	118010191	7.18126	8.00879	8.16328	hypo
Cd226	chr18	89197427	89270327	15.3702	11.1624	7.70845	hypo		Zeb2	chr2	44983512	45113279	1.20816	0.670642	1.35445	hypo		Fbxo33	chr12	59200655	59219483	14.1693	12.1116	15.0186	hypo
Cd247	chr1	165788681	165871153	133.561	121.523	101.202	hypo		Zfand5	chr19	21272278	21286840	8.48727	7.37667	10.9911	hypo		Fbxo4	chr15	3963564	3979573	3.11879	2.88889	4.66347	hypo
Cd28	chr1	60746388	60773359	32.6992	89.2371	38.575	hypo		Zfp119b	chr17	55938373	55945259	1.741	1.08397	2.65856	hypo		Fdx1	chr9	51943025	51963602	11.5978	9.8366	19.8581	hypo
Cd2ap	chr17	42792951	42876424	10.4596	7.39994	8.32797	hypo		Zfp217	chr2	170108643	170142675	15.94	18.75	17.3522	hypo		Fggy	chr4	95557507	95926939	0.620694	9.65194	1.81353	hypo
Cd300a	chr11	114890041	114904651	0.545339	0.08595	1.95873	hypo		Zfp266	chr9	20495069	20521419	4.30314	3.11512	4.49848	hypo		Ficd	chr5	113735782	113740607	2.03945	1.98708	1.46014	hypo
Cd37	chr7	45233632	45239115	138.744	124.792	113.377	hypo		Zfp318	chr17	46383766	46420918	1.57004	0.821254	0.830155	hypo		Filip1l	chr16	57353277	57572804	9.05746	3.51534	4.80305	hypo
Cd40lg	chrX	57212143	57224042	26.7157	18.6032	16.8383	hypo		Zfp326	chr5	105876568	105915820	7.01454	6.43645	6.64543	hypo		Fkbp11	chr15	98724368	98728198	3.20563	0.520528	3.04238	hypo
Cd44	chr2	102811142	102901665	16.0922	15.6799	17.4155	hypo		Zfp329	chr7	12803780	12818860	1.76421	1.18534	3.99532	hypo		Fkbp5	chr17	28398753	28486149	19.8355	26.0709	12.4803	hypo
Cd48	chr1	171682055	171705257	52.0555	66.3019	68.257	hypo		Zfp341	chr2	154613368	154646817	2.39992	1.71334	1.26864	hypo		Fkrp	chr7	16809267	16816732	18.1294	13.588	11.4097	hypo
Cd53	chr3	106758861	106790149	116.271	276.619	223.026	hypo		Zfp365	chr10	67886105	67912662	1.14658	1.80807	0.727558	hypo		Flot2	chr11	78037941	78060432	21.7164	42.4124	29.0721	hypo
Cd55	chr1	130439030	130462740	9.64989	4.68138	10.6182	hypo		Zfp386	chr12	116047724	116063207	5.0918	5.25456	10.3924	hypo		Fndc3a	chr14	72537953	72710003	5.06291	12.5329	7.03393	hypo
Cd6	chr19	10789339	10830058	119.936	94.0082	74.9282	hypo		Zfp395	chr14	65358676	65398930	11.0646	14.3515	6.07774	hypo		Foxk1	chr5	142401497	142462015	17.7572	19.5108	9.82017	hypo
Cd72	chr4	43447724	43454626	4.80343	0.333567	6.84674	hypo		Zfp473	chr7	44731482	44748617	0.300529	1.5341	0.646302	hypo		Foxq1	chr13	31558170	31560974	0.016392	0.172917	3.29547	hypo
Cd74	chr18	60803849	60812652	8.66401	13.3276	62.115	hypo		Zfp644	chr5	106616741	106696830	4.29917	2.46936	3.70606	hypo		Fscn1	chr5	142960355	142973189	0.125747	0.891986	9.33377	hypo
Cd81	chr7	143052750	143067930	28.7723	7.09562	26.5938	hypo		Zfp664	chr5	124862705	124888630	10.8058	11.0632	10.5106	hypo		Fto	chr8	91313525	91668433	13.9158	11.3602	9.03312	hypo
Cd83	chr13	43785112	43803133	3.26632	0.103548	2.17309	hypo		Zfp800	chr6	28239931	28261601	6.04526	4.46157	6.41873	hypo		Furin	chr7	80389194	80405431	16.5623	521.224	89.566	hypo
Cd84	chr1	171839697	171890718	21.624	13.267	29.9694	hypo		Zfp827	chr8	79028437	79193766	1.68842	0.452074	0.704998	hypo		Fuz	chr7	44896079	44900624	10.3514	9.15629	13.3896	hypo
Cd8b1	chr6	71322812	71337451	5.26006	3.51065	3.4722	hypo		Zfp873	chr10	82048127	82061586	1.71227	1.39791	3.54813	hypo		Fzd5	chr1	64730558	64737750	1.01672	0.927153	0.418507	hypo
Cd9	chr6	125460266	125494755	42.438	23.7018	61.8551	hypo		Zfp874a	chr13	67440431	67451624	3.78369	3.21835	6.21709	hypo		G3bp2	chr5	92052145	92083744	41.2124	30.3928	48.3746	hypo
Cd96	chr16	46035657	46120248	34.3417	25.6522	30.4134	hypo		Zfp945	chr17	22846697	22867134	1.52337	1.35155	1.8751	hypo		Gadd45g	chr13	51846675	51848474	5.494	300.705	79.6039	hypo
Cdadc1	chr14	59559388	59597959	9.24985	9.9484	11.7481	hypo		Zfp951	chr5	104813168	104860068	0.659571	1.02182	1.06596	hypo		Galk1	chr11	116008357	116012719	29.9428	47.7293	55.726	hypo
Cdc20	chr4	118432901	118437343	37.3384	109.556	48.8089	hypo		Zfpm1	chr8	122282141	122337247	55.3862	15.1593	4.12575	hypo		Galk2	chr2	125859109	125984298	9.96795	13.0829	18.9958	hypo
Cdc40	chr10	40831622	40883143	15.6543	11.8726	16.1733	hypo		Zmiz1	chr14	25459185	25666747	13.584	13.2483	8.31498	hypo		Galm	chr17	80127471	80185032	4.43947	1.71129	4.85427	hypo
Cdc42	chr4	137319696	137357759	199.442	193.908	261.59	hypo		Zmym6	chr4	127077383	127124374	2.92696	2.03523	3.64547	hypo		Galnt11	chr5	25222893	25265918	6.49061	5.74312	6.43337	hypo
Cdc42se2	chr11	54717415	54787703	62.0242	57.3281	82.8155	hypo		Zmynd8	chr2	165784152	165884838	18.9684	32.1121	20.2644	hypo		Gan	chr8	117158135	117205186	2.17091	3.87412	2.53971	hypo
Cdc7	chr5	106964322	106984439	6.17064	9.16225	6.27618	hypo		Znrf2	chr6	54816916	54890224	36.0301	36.0959	27.3905	hypo		Gapdhs	chr7	30729779	30743681	0.370273	1.313	1.34867	hypo
Cdca7	chr2	72476219	72486890	29.2966	12.9166	12.6279	hypo		Zswim6	chr13	107724617	107890064	4.26629	4.41732	2.50863	hypo		Gata1	chrX	7959260	7967910	32.6796	22.1152	4.61985	hypo
Cdk13	chr13	17715962	17805097	19.1894	13.1183	9.93037	hypo		Zyg11b	chr4	108227755	108301090	7.1266	7.8501	7.59631	hypo		Gbe1	chr16	70313949	70569720	4.15745	4.13851	4.17893	hypo
Cdk19	chr10	40349308	40483818	12.1306	15.247	9.68101	hypo											Gbp10	chr5	105215699	105239533	3.77146	13.1904	5.23339	hypo
Cdk20	chr13	64432553	64439721	2.98144	1.4057	3.28401	hypo											Gbp4	chr5	105115767	105139586	19.0035	56.8897	40.7936	hypo
Cdk2ap1	chr5	124345439	124354628	53.7011	44.0733	41.27	hypo											Gbp8	chr5	105014153	105053561	10.727	17.5491	13.4808	hypo
Cdk5rap2	chr4	70223024	70410367	3.46888	3.20677	1.90242	hypo											Gbp9	chr5	105078394	105110292	19.7208	22.8956	11.6134	hypo
Cdkal1	chr13	29325306	29855588	4.11975	3.03048	3.94938	hypo											Gcc1	chr6	28416603	28421724	6.9192	6.53016	6.7535	hypo
Cds2	chr2	132263148	132312050	17.5558	40.4849	21.3099	hypo											Gcsh	chr8	116981828	116993449	13.7874	9.05108	16.0529	hypo
Ceacam1	chr7	25461702	25477625	0.338619	0.343552	2.0305	hypo											Gdf11	chr10	128884546	128891718	5.91643	5.81377	3.90318	hypo
Cebpb	chr2	167688915	167690432	7.81471	7.51911	13.3635	hypo											Gdpd5	chr7	99381549	99460984	2.15971	3.32692	6.74554	hypo
Cebpg	chr7	35046422	35056566	9.41828	5.84757	10.0708	hypo											Gemin5	chr11	58120001	58168539	8.02417	5.77635	5.48208	hypo
Celf2	chr2	6539699	7396198	15.4565	27.0961	15.5444	hypo											Gga1	chr15	78877190	78894585	35.1955	31.1243	22.3538	hypo
Cenpf	chr1	189640614	189688086	1.20638	11.4418	1.90551	hypo											Ggcx	chr6	72414308	72431106	1.84844	1.05549	1.40304	hypo
Cenpl	chr1	161070892	161086343	5.29774	9.32826	6.33336	hypo											Gimap3	chr6	48764464	48770851	250.556	283.375	304.473	hypo
Cenpu	chr8	46552069	46579584	2.35567	2.09148	1.36103	hypo											Gins1	chr2	150909594	150931280	12.7575	11.4658	11.2556	hypo
Cenpv	chr11	62524944	62539261	16.6632	6.30853	6.76579	hypo											Gins2	chr8	120581266	120589075	17.7106	21.4661	19.6469	hypo
Cep120	chr18	53681723	53744547	10.9533	9.86544	10.3347	hypo											Gja1	chr10	56377300	56390419	3.9468	2.72162	4.00417	hypo
Cep164	chr9	45766946	45828638	5.55859	5.74291	4.64393	hypo											Gls2	chr10	128194635	128210004	1.02695	0.52405	0.586365	hypo
Cep68	chr11	20227037	20249424	9.26768	10.3272	11.1779	hypo											Gm10863	chr15	79166066	79216401	0.432661	0.65519	1.15764	hypo
Cers4	chr8	4493405	4526079	6.18054	6.62845	8.5009	hypo											Gm12216	chr11	53785489	53859256	3.32938	6.51621	3.17425	hypo
Cers6	chr2	68861557	69111290	1.7747	0.186009	0.753462	hypo											Gm12250	chr11	58183843	58190198	7.36493	39.8203	8.95346	hypo
Cfl2	chr12	54858819	54862877	1.99235	3.31325	5.52886	hypo											Gm13546	chr2	58163974	58177063	8.3272	37.0188	8.59433	hypo
Chchd3	chr6	32792227	33060152	50.7795	36.8014	44.1584	hypo											Gm14305	chr2	176708353	176721813	1.23909	0.644823	1.71475	hypo
Chd2	chr7	73426652	73541746	15.4369	12.4917	10.6308	hypo											Gm14326	chr2	177935993	177957288	1.3689	1.05674	3.35248	hypo
Chd7	chr4	8690406	8868449	9.14015	23.7044	12.6576	hypo											Gm15421	chr5	22528221	22529030	2.58957	1.88443	3.52913	hypo
Chd9	chr8	90828835	91054508	3.13916	1.34873	1.8318	hypo											Gm20219	chr17	56551414	56554387	0.745108	0.780251	2.16427	hypo
Chdh	chr14	30009000	30040466	3.22206	0.052632	0.175966	hypo											Gm5424	chr2	31470308	31520629	70.5603	43.7709	74.8969	hypo
Chic2	chr5	75006424	75044626	53.381	35.871	44.2953	hypo											Gm6644	chr6	34303934	34317443	96.9678	60.5898	106.921	hypo
Chn2	chr6	54039932	54301812	4.69005	0.531007	1.47494	hypo											Gmfb	chr14	46808149	46822242	17.5756	22.2785	31.8143	hypo
Chp1	chr2	119547707	119587022	26.8834	33.6731	28.2672	hypo											Gmip	chr8	69808687	69821870	36.8594	23.7724	29.1126	hypo
Chrac1	chr15	73090412	73094075	48.7481	35.7235	59.0974	hypo											Gnb5	chr9	75306288	75345923	1.10351	3.83086	5.06907	hypo
Chst12	chr5	140505609	140525238	16.0293	20.0151	20.0671	hypo											Gnl3l	chrX	150983133	151017322	9.99859	7.50954	10.0205	hypo
Chst15	chr7	132236255	132317155	2.4201	0.628329	1.01008	hypo											Golph3	chr15	12321496	12351267	32.8195	33.735	31.3781	hypo
Churc1	chr12	76765573	76783178	89.5081	68.8194	117.094	hypo											Gosr1	chr11	76726602	76763555	11.6318	13.7185	9.46105	hypo
Cipc	chr12	86947041	86965366	6.26217	4.17175	3.68484	hypo											Gpalpp1	chr14	76086232	76110815	7.72544	7.34042	9.168	hypo
Cited2	chr10	17723228	17725674	49.8458	48.9301	71.8813	hypo											Gpc1	chr1	92831686	92860196	3.46669	8.26042	5.33676	hypo
Clasp2	chr9	113741473	113919697	6.18596	6.22251	6.8403	hypo											Gpr155	chr2	73341506	73386480	2.29312	1.23289	0.808693	hypo
Clcf1	chr19	4214392	4222615	16.1498	10.125	13.1661	hypo											Gprin3	chr6	59352461	59426290	1.23138	7.82012	7.40206	hypo
Clcn5	chrX	7158412	7319358	0.495572	1.81011	1.30451	hypo											Gpsm1	chr2	26315533	26348237	3.73486	2.1519	3.84778	hypo
Cldn10	chr14	118787871	118874525	3.28804	0.115415	1.11879	hypo											Gpt	chr15	76696764	76699675	4.11884	3.50615	5.24685	hypo
Clec12a	chr6	129350244	129365303	2.10686	0.395164	8.46938	hypo											Grb10	chr11	11930499	12037420	4.07358	0.052564	0.055658	hypo
Clec2i	chr6	128887587	128898167	12.6783	9.50605	6.6212	hypo											Gstcd	chr3	132982551	133091740	6.72784	7.44087	4.99399	hypo
Clic4	chr4	135213970	135272760	12.6521	31.7911	16.6492	hypo											Gtf2e2	chr8	33731914	33777173	13.1653	11.652	17.5268	hypo
Clint1	chr11	45851964	45910625	81.6599	52.3631	60.7187	hypo											Gtf2i	chr5	134237832	134314760	58.4172	88.386	59.5564	hypo
Clk1	chr1	58411988	58424088	47.2494	25.9002	103.943	hypo											Gtf3c5	chr2	28566245	28583279	9.97127	11.2218	7.14432	hypo
Cln5	chr14	103070216	103077630	11.5753	10.4772	18.4369	hypo											Gvin1	chr7	105895119	106215340	4.28269	13.5298	1.61358	hypo
Clpb	chr7	101663768	101790168	6.90612	5.85843	3.87425	hypo											Gzmb	chr14	56258858	56262260	5.72595	413.589	220.82	hypo
Clptm1	chr7	19631580	19665030	25.3163	22.9817	18.2825	hypo											H2afy	chr13	56073622	56135550	194.689	510.367	219.537	hypo
Clstn3	chr6	124430756	124464784	1.83401	0.224064	1.2843	hypo											Hace1	chr10	45577829	45712345	6.19704	4.6207	5.72149	hypo
Cltc	chr11	86694653	86757492	23.2311	24.0942	20.5451	hypo											Hadh	chr3	131233420	131272101	28.5174	16.2035	32.8012	hypo
Cmah	chr13	24327404	24477289	14.0862	16.3425	13.9239	hypo											Haus1	chr18	77757567	77767780	16.4046	11.7382	15.2845	hypo
Cmip	chr8	117257019	117461505	25.385	28.1539	20.2257	hypo											Hax1	chr3	89995446	89998716	33.1477	24.0129	45.5607	hypo
Cmpk1	chr4	114960613	114987228	36.5568	35.4278	48.2379	hypo											Hbp1	chr12	31926455	31950535	17.3837	16.6402	23.174	hypo
Cmtm6	chr9	114731203	114749343	40.078	57.4321	57.3969	hypo											Hck	chr2	153108468	153151441	0.673201	0.05333	4.20405	hypo
Cmtr1	chr17	29660601	29703359	26.5225	34.4127	21.1884	hypo											Hdac7	chr15	97792664	97844502	47.6358	90.7185	36.1517	hypo
Cnbd2	chr2	156312473	156375638	1.14705	1.04834	1.30313	hypo											Heg1	chr16	33684466	33768195	6.2403	4.64999	4.00715	hypo
Cnih4	chr1	181150931	181168994	8.91457	7.40011	12.6744	hypo											Helz2	chr2	181227615	181242027	16.9318	24.8323	10.3092	hypo
Cnksr3	chr10	7119062	7212237	5.30024	0.423465	1.22284	hypo											Herc1	chr9	66350450	66508775	9.40241	7.89637	6.13478	hypo
Cnn3	chr3	121426541	121458205	15.5989	5.26817	10.8642	hypo											Herc2	chr7	56050155	56231798	8.80013	6.83519	5.87997	hypo
Cnot10	chr9	114585874	114640200	17.5546	17.1323	19.0817	hypo											Herpud2	chr9	25108130	25151781	20.4505	20.2144	15.111	hypo
Cnot11	chr1	39535802	39546877	19.9557	15.095	16.9435	hypo											Hexim2	chr11	103133339	103139908	0.999359	2.23247	1.43051	hypo
Cnot2	chr10	116485161	116581511	27.3595	23.3704	22.2527	hypo											Hhat	chr1	192512828	192771219	1.19279	0.372897	0.498552	hypo
Cnot6	chr11	49671497	49712722	21.1523	21.1845	28.0716	hypo											Hif1a	chr12	73907867	73947530	17.6685	174.856	92.0717	hypo
Cnot7	chr8	40492538	40515847	15.347	13.2325	25.239	hypo											Hif1an	chr19	44562854	44576274	6.64507	6.43414	6.05069	hypo
Cnot8	chr11	58104153	58118594	34.5183	28.0651	39.7192	hypo											Hipk2	chr6	38697840	38876190	3.98983	4.83574	4.56752	hypo
Cnp	chr11	100574939	100581739	84.2469	82.405	60.7049	hypo											Hira	chr16	18876750	18970308	14.1136	12.4182	12.0642	hypo
Cnr2	chr4	135895404	135920210	6.49872	2.95308	5.661	hypo											Hk2	chr6	82725027	82774454	1.26493	12.3624	5.69787	hypo
Cog3	chr14	75702351	75754493	10.6264	8.31947	9.71889	hypo											Hmgb2	chr8	57511843	57515999	145.249	327.016	203.849	hypo
Cops7b	chr1	86587100	86606500	9.62576	7.43553	9.46827	hypo											Hmgcr	chr13	96648962	96670936	10.6032	35.398	15.9494	hypo
Coro1a	chr7	126699774	126704816	1167.51	1184.09	1165.02	hypo											Hmgcs1	chr13	119690351	119708260	7.96131	40.8764	16.773	hypo
Coro1c	chr5	113842439	113908706	35.2174	53.0301	33.7817	hypo											Hnrnpf	chr6	117900340	117925622	281.622	272.968	237.758	hypo
Cox20	chr1	178319153	178322693	50.2929	28.9902	46.2963	hypo											Hnrnpk	chr13	58391132	58403343	210.63	186.112	267.549	hypo
Cox6c	chr15	35931976	35938246	193.531	195.927	302.766	hypo											Hnrnpul1	chr7	25722039	25754720	101.548	136.647	74.4539	hypo
Cox7a2l	chr17	83501917	83514333	262.756	217.857	452.005	hypo											Hormad2	chr11	4346383	4441082	0.21493	0.451562	1.07617	hypo
Cpeb4	chr11	31870940	31935635	4.58172	4.41722	4.16834	hypo											Hp1bp3	chr4	138216612	138244682	55.0492	74.1353	57.1596	hypo
Cpm	chr10	117629500	117687352	5.77406	18.6749	6.53344	hypo											Hrh2	chr13	54192129	54222432	1.39182	4.42336	2.41232	hypo
Cpne2	chr8	94533028	94570529	8.17416	2.98708	5.21775	hypo											Hs3st3b1	chr11	63884693	63922284	5.89042	4.26567	4.50926	hypo
Cpsf2	chr12	101975974	102005993	13.1228	11.2638	13.2403	hypo											Hsp90aa1	chr12	110691036	110696395	194.783	152.697	134.281	hypo
Cpsf6	chr10	117344668	117376973	15.5842	18.1408	14.9104	hypo											Icos	chr1	60977914	61000321	14.8405	94.9024	64.916	hypo
Cpt1a	chr19	3323301	3385733	14.2865	7.57483	10.3489	hypo											Icosl	chr10	78069368	78079525	1.30333	6.26281	2.77341	hypo
Creb1	chr1	64532804	64604548	11.7982	7.72383	9.13475	hypo											Id3	chr4	136143822	136145392	45.6817	13.5368	27.1764	hypo
Crebrf	chr17	26715650	26776626	4.73946	5.55465	8.59112	hypo											Idh2	chr7	80094847	80115350	50.5158	16.2784	46.6154	hypo
Crlf3	chr11	80046493	80080991	96.3956	55.1822	101.723	hypo											Ier3	chr17	35821713	35822911	1.89381	7.70882	10.6044	hypo
Crtap	chr9	114375131	114390712	7.53864	12.1618	8.46791	hypo											Ier5l	chr2	30472641	30474199	0.808705	3.81711	1.59815	hypo
Crtc3	chr7	80586632	80688877	12.9595	15.295	10.6614	hypo											Ifi30	chr8	70762773	70766663	23.3356	19.5385	26.4793	hypo
Csde1	chr3	103020546	103058189	47.6115	38.8288	53.7044	hypo											Ifi35	chr11	101448412	101458701	30.5758	46.8582	28.4552	hypo
Csnk1a1	chr18	61555582	61588299	82.1625	81.3656	80.5192	hypo											Ifit1	chr19	34640889	34650009	6.06484	16.6968	0.502052	hypo
Csnk1d	chr11	120961741	120991333	46.7043	46.1179	37.3662	hypo											Ifitm1	chr7	140967429	140969827	14.2239	222.859	153.23	hypo
Csnk1g3	chr18	53862113	53955684	7.2629	7.12118	8.44802	hypo											Ifng	chr10	118441047	118445892	2.97316	101.698	42.0006	hypo
Csrnp1	chr9	119971166	119984658	21.8913	41.8767	20.3952	hypo											Ifngr1	chr10	19591958	19610225	52.6882	234.538	119.041	hypo
Cst3	chr2	148871732	148875468	90.63	87.2039	105.124	hypo											Igf1r	chr7	67952257	68233667	2.76867	1.57239	4.38106	hypo
Cst7	chr2	150570415	150578944	14.9456	21.4935	44.7954	hypo											Iigp1	chr18	60376029	60392629	7.25979	62.236	3.95715	hypo
Ctdp1	chr18	80407959	80469667	14.9846	14.7688	10.5099	hypo											Il10	chr1	131019845	131024970	0.1479	11.9318	1.89335	hypo
Ctdsp2	chr10	126978717	126999975	40.6753	64.9579	35.0059	hypo											Il12rb2	chr6	67292018	67376137	0.964673	79.3533	2.8221	hypo
Ctla4	chr1	60909025	60915832	12.8207	80.8237	94.3442	hypo											Il13	chr11	53631323	53634702	0.162331	0.675365	17.2735	hypo
Ctnnb1	chr9	120933400	120960507	68.7917	73.1413	75.3808	hypo											Il15ra	chr2	11705293	11733985	2.76292	6.28362	4.15349	hypo
Ctsb	chr14	63122462	63145923	45.8227	54.5953	51.6665	hypo											Il18rap	chr1	40515362	40551705	3.19682	50.6083	15.8361	hypo
Ctsc	chr7	88278093	88310875	19.2402	22.6103	26.6993	hypo											Il1r1	chr1	40225080	40316177	0.617593	0.440932	11.2494	hypo
Ctu1	chr7	43672031	43678297	9.17435	5.31713	4.64977	hypo											Il1r2	chr1	40084768	40125226	0.674056	3.02083	45.9822	hypo
Cul3	chr1	80266818	80340430	35.1407	33.6529	28.3455	hypo											Il21	chr3	37222759	37232636	0.445888	3.06653	9.10541	hypo
Cul5	chr9	53614582	53667507	7.10102	4.13798	6.80534	hypo											Il24	chr1	130882074	130887411	0.003431	0.350695	2.56106	hypo
Cx3cr1	chr9	120048683	120068296	1.07723	0.072137	0.17191	hypo											Il2ra	chr2	11642792	11693194	9.5251	169.756	90.1587	hypo
Cxcr4	chr1	128588199	128592299	56.5006	26.1988	41.1402	hypo											Il4ra	chr7	125552282	125579474	34.0035	56.3964	39.6082	hypo
Cxcr5	chr9	44511787	44526421	6.32248	0.198831	1.31625	hypo											Il6st	chr13	112464070	112506860	26.2441	75.9662	12.7656	hypo
Cxxc5	chr18	35829818	35861688	3.19497	0.354338	1.05018	hypo											Il7r	chr15	9506159	9529876	78.3294	114.669	104.162	hypo
Cyb561a3	chr19	10577157	10590041	7.70243	12.4936	10.9891	hypo											Impa2	chr18	67289223	67318841	21.9342	36.0095	24.2823	hypo
Cyb5b	chr8	107150661	107187470	20.6706	33.9869	30.6569	hypo											Impdh2	chr9	108560501	108565566	94.8145	80.5123	71.2567	hypo
Cyb5r3	chr15	83153501	83172208	24.7811	19.8816	17.0568	hypo											Inpp4b	chr8	81342562	82127917	28.1911	38.2851	23.6178	hypo
Cyba	chr8	122424771	122432940	303.477	384.173	645.733	hypo											Inpp5k	chr11	75631020	75648865	20.7728	24.3344	21.8235	hypo
Cybb	chrX	9435254	9469324	1.81013	0.385089	13.4998	hypo											Ints7	chr1	191575734	191621691	18.3795	15.5023	13.2148	hypo
Cyfip2	chr11	46193849	46312859	38.5477	63.4022	43.6793	hypo											Irak4	chr15	94543660	94568316	9.65298	11.1577	14.1187	hypo
Cyp11a1	chr9	58015017	58027023	0.532979	12.1737	15.4962	hypo											Irf2bp2	chr8	126588296	126593436	40.7197	42.4108	27.3852	hypo
Cyp2s1	chr7	25802476	25816530	5.60749	3.93524	9.11766	hypo											Irf4	chr13	30749258	30766927	2.87445	13.1654	11.5181	hypo
Cyp4f13	chr17	32924688	32947361	7.22558	5.39848	7.49333	hypo											Irf8	chr8	120736358	120756692	15.605	41.9072	8.98383	hypo
Cyp4f18	chr8	71988482	72009626	0.429471	0.327277	2.20344	hypo											Irgq	chr7	24530648	24538600	3.71684	2.77196	2.96658	hypo
Cyth3	chr5	143622447	143710248	24.3706	6.82965	9.09382	hypo											Itgam	chr7	128062640	128118491	0.72989	0.942868	10.4452	hypo
Cyth4	chr15	78597047	78622019	54.9673	40.1089	64.5935	hypo											Itgav	chr2	83724397	83806917	2.52756	4.49718	3.84921	hypo
Cytip	chr2	58129139	58160122	65.9701	134.419	106.756	hypo											Itgb1	chr8	128685654	128733579	47.8448	34.6979	23.245	hypo
D16Ertd472e	chr16	78540336	78576688	9.38531	16.6289	13.2918	hypo											Itgb3	chr11	104608000	104670471	21.0893	50.9583	16.4771	hypo
D230025D16Rik	chr8	105225188	105253051	6.20381	6.81499	6.95742	hypo											Itpa	chr2	130667841	130681614	23.3522	29.086	33.2317	hypo
D630039A03Rik	chr4	57908384	57916264	0.867254	8.20833	1.21302	hypo											Itpr3	chr17	27057304	27122223	20.1893	13.9927	11.1851	hypo
Daam1	chr12	71831068	71992376	3.50119	1.19157	2.71021	hypo											Izumo4	chr10	80702693	80705382	11.1541	14.4	36.3235	hypo
Dad1	chr14	54235485	54253929	115.806	95.8078	115.533	hypo											Jag2	chr12	112908590	112929495	1.7218	1.47617	1.94162	hypo
Dag1	chr9	108204861	108263958	4.57725	8.83598	3.48919	hypo											Jazf1	chr6	52768068	53068624	0.514666	1.90383	1.11608	hypo
Daglb	chr5	143464493	143504442	3.0599	0.76811	2.02924	hypo											Jmjd6	chr11	116837432	116843449	28.1296	23.7603	28.9651	hypo
Dalrd3	chr9	108569892	108572771	15.6906	16.9492	22.6459	hypo											Kbtbd2	chr6	56777525	56797813	14.6783	13.5959	12.4195	hypo
Dap3	chr3	88920803	88950282	18.5383	11.143	19.3246	hypo											Kcnj8	chr6	142564939	142571356	0.099385	4.82657	1.39402	hypo
Dapk1	chr13	60601947	60763191	4.0503	1.19831	0.640231	hypo											Kctd13	chr7	126928879	126945609	15.3462	13.2282	9.43473	hypo
Dapl1	chr2	59484653	59505020	72.8856	20.4395	11.1897	hypo											Kctd17	chr15	78428564	78439303	6.76845	57.5416	24.0572	hypo
Dapp1	chr3	137931006	137981549	12.5218	10.8005	9.65686	hypo											Kctd5	chr17	24047720	24073485	12.1282	11.7502	10.1197	hypo
Dazap1	chr10	80264991	80288413	87.8262	77.8907	54.4125	hypo											Kdm2b	chr5	122870675	122989099	12.6657	17.014	10.1742	hypo
Dcaf7	chr11	106036872	106059323	24.3809	26.3464	16.4715	hypo											Kdm3a	chr6	71588970	71632917	14.7321	18.1682	22.3086	hypo
Dctpp1	chr7	127256959	127260667	73.3304	46.7078	74.3196	hypo											Kdm4b	chr17	56326050	56402873	13.3868	11.7028	8.60193	hypo
Ddi2	chr4	141683563	141723419	18.661	15.6482	14.283	hypo											Kif1b	chr4	149176319	149307733	7.15548	10.2002	11.5231	hypo
Ddr1	chr17	35681567	35704139	5.94424	7.1069	8.81482	hypo											Kif3a	chr11	53567369	53604246	1.39685	3.49563	2.93035	hypo
Ddx10	chr9	53098454	53248112	15.9111	12.4918	12.2094	hypo											Kif5b	chr18	6201005	6241524	18.8374	21.8553	21.3523	hypo
Ddx23	chr15	98645507	98662889	49.6396	39.3207	34.1879	hypo											Klhl2	chr8	64739675	64849924	5.35413	5.80542	6.45411	hypo
Ddx24	chr12	103407976	103425867	39.6493	41.4402	28.657	hypo											Klhl25	chr7	75848338	75874130	11.3341	21.8168	11.1347	hypo
Ddx3x	chrX	13281022	13293983	67.6584	56.4608	53.8695	hypo											Klhl6	chr16	19946492	19983049	58.4706	81.4767	74.0752	hypo
Ddx46	chr13	55634999	55681267	28.5539	23.2682	24.2285	hypo											Kpna6	chr4	129643979	129672767	7.69448	6.71664	6.2095	hypo
Ddx58	chr4	40203777	40239825	11.5414	16.9533	8.25577	hypo											Krcc1	chr6	71272019	71285319	27.7344	16.4623	34.8145	hypo
Ddx6	chr9	44604892	44640731	63.0306	48.1803	55.1975	hypo											Ksr1	chr11	79014801	79146354	9.26087	11.8517	8.75418	hypo
Dennd1b	chr1	138963709	139176042	4.9228	3.91485	3.72	hypo											Lama5	chr2	180176373	180225859	0.07809	27.0155	2.61722	hypo
Dennd3	chr15	73512560	73572242	1.27779	0.265013	0.692051	hypo											Lamp2	chrX	38401357	38456460	13.036	18.4712	35.5853	hypo
Dennd4a	chr9	64811011	64919667	2.53472	10.6439	2.25149	hypo											Larp1	chr11	58009064	58062032	25.0332	44.8053	18.8864	hypo
Depdc1b	chr13	108316337	108389557	3.07781	13.6819	2.93286	hypo											Lats1	chr10	7681209	7716461	4.94729	4.34567	3.79025	hypo
Depdc5	chr5	32863721	32994233	2.98335	3.44135	2.36885	hypo											Lbr	chr1	181815315	181842401	64.2487	106.283	73.9938	hypo
Derl1	chr15	57869502	57892418	33.5495	29.7557	35.6673	hypo											Lca5	chr9	83391355	83441127	0.671554	1.7972	0.788871	hypo
Desi2	chr1	178187417	178252597	8.49518	11.8298	7.79813	hypo											Ldb1	chr19	46032601	46045211	216.413	120.675	184.417	hypo
Dgat2	chr7	99153663	99182713	0.506126	1.09424	2.93607	hypo											Ldhb	chr6	142490249	142507957	17.5697	3.89182	8.87995	hypo
Dgcr6	chr16	18052860	18071632	14.4776	7.82135	8.95535	hypo											Ldlr	chr9	21723576	21749918	4.40213	26.5721	5.42446	hypo
Dgkd	chr1	87853287	87944489	37.6804	49.9511	28.9348	hypo											Lef1	chr3	131110297	131224357	81.3275	80.4191	64.7323	hypo
Dhx15	chr5	52150203	52190546	64.4036	51.7257	50.4084	hypo											Lfng	chr5	140607341	140615545	125.858	168.639	114.533	hypo
Dhx40	chr11	86768849	86807660	10.0144	10.1268	18.8936	hypo											Lif	chr11	4257568	4272514	0.446456	18.074	6.4528	hypo
Dhx9	chr1	153455758	153487660	47.8778	49.2276	38.4524	hypo											Lin54	chr5	100442035	100500639	3.9468	7.26715	4.74865	hypo
Dleu2	chr14	61602836	61682373	1.93304	1.10752	0.829181	hypo											Lipt2	chr7	100159277	100160931	2.93111	0.737177	1.70459	hypo
Dlg1	chr16	31663443	31873356	13.5595	10.788	10.2191	hypo											Lmf1	chr17	25579174	25662826	6.38505	6.87319	5.02011	hypo
Dmtf1	chr5	9118868	9161776	11.6483	9.37046	13.8609	hypo											Lmf2	chr15	89351004	89355659	15.5463	44.7932	16.2014	hypo
Dnaja1	chr4	40722468	40737151	45.0738	26.2849	34.961	hypo											Lmtk2	chr5	144100436	144188204	5.33189	4.97301	2.90836	hypo
Dnajb1	chr8	83608175	83611903	67.4138	42.711	51.7544	hypo											Lpcat2	chr8	92855350	92919279	0.562082	0.105202	2.48407	hypo
Dnajb12	chr10	59879591	59898016	13.3822	15.5002	12.4284	hypo											Lpcat3	chr6	124663104	124704716	20.0812	31.0405	21.0277	hypo
Dnajb2	chr1	75236423	75245692	7.74041	3.90802	6.67436	hypo											Lpp	chr16	24393350	24992578	0.788301	2.105	0.624954	hypo
Dnajb4	chr3	152183871	152210083	5.58387	1.85457	5.80611	hypo											Lpxn	chr19	12798609	12833808	16.5339	20.9311	97.5349	hypo
Dnajb9	chr12	44205897	44210068	8.39374	5.8268	15.1827	hypo											Lrfn1	chr7	28451985	28467548	0.835605	1.2895	1.39274	hypo
Dnajc1	chr2	18206333	18392830	6.7114	6.86244	7.34953	hypo											Lrp10	chr14	54464147	54470291	88.0315	94.7842	64.4105	hypo
Dnajc10	chr2	80315466	80354055	14.0065	11.157	17.2717	hypo											Lrpap1	chr5	35091506	35105697	11.0545	11.4165	11.8709	hypo
Dnajc13	chr9	104151597	104262930	9.3483	7.98047	7.99522	hypo											Lrrc32	chr7	98494222	98501830	5.16908	9.11611	3.82595	hypo
Dnajc7	chr11	100582836	100620168	62.6726	63.8341	52.1621	hypo											Lrrc45	chr11	120713953	120721127	12.2385	9.43084	8.99521	hypo
Dnajc8	chr4	132535559	132553742	93.8178	93.4263	150.346	hypo											Lrrc51	chr7	101912989	101933857	0.915709	1.19364	1.7801	hypo
Dnm2	chr9	21424908	21507759	76.8763	80.0368	60.4815	hypo											Lrrc8b	chr5	105415775	105486189	2.00655	4.7772	2.46769	hypo
Dnmt3a	chr12	3806980	3914443	8.33256	7.17783	3.95919	hypo											Lrrc8c	chr5	105519471	105608954	20.3821	69.9002	18.2414	hypo
Dock10	chr1	80501068	80758553	23.21	22.1682	14.7701	hypo											Lrsam1	chr2	32925215	32961255	2.14355	1.52918	1.37906	hypo
Dock2	chr11	34226821	34783905	71.2104	66.7175	65.9191	hypo											Lsm12	chr11	102163489	102185256	22.8207	26.0141	22.5076	hypo
Dock8	chr19	24999529	25202432	26.2631	21.2647	16.3625	hypo											Lsm14a	chr7	34344720	34389540	67.8374	59.4355	57.825	hypo
Dok3	chr13	55523235	55528538	3.05688	0.402459	5.65471	hypo											Lsm4	chr8	70673231	70678752	235.143	214.132	246.608	hypo
Dph1	chr11	75177643	75190483	10.4565	3.72023	5.49119	hypo											Lsm8	chr6	18848635	18854052	48.7448	44.1489	55.7576	hypo
Dph5	chr3	115888183	115929323	12.6639	10.1582	17.1696	hypo											Ltb4r1	chr14	55765962	55768492	1.08814	12.2041	52.6958	hypo
Dpp4	chr2	62330073	62412231	13.0571	19.6087	35.5958	hypo											Ly96	chr1	16688456	16709605	1.11087	0.56399	1.39473	hypo
Dpy30	chr17	74299474	74323944	60.5076	45.0989	75.0186	hypo											Lyrm1	chr7	119895861	119916756	1.9304	13.0237	3.70679	hypo
Dtl	chr1	191537365	191575534	7.33434	10.9571	5.2112	hypo											Lyrm9	chr11	78826595	78843899	2.155	1.96788	2.96427	hypo
Dtwd2	chr18	49696145	49755601	2.0543	1.10784	1.4793	hypo											Mad1l1	chr5	140008689	140321552	10.0442	9.37415	5.71001	hypo
Dtx1	chr5	120680264	120711669	88.3354	0.416731	1.07238	hypo											Mad2l1	chr6	66535468	66540991	23.358	49.4686	39.0348	hypo
Dusp10	chr1	184034461	184075636	10.9488	4.9197	6.86431	hypo											Maf	chr8	115703253	115706894	15.5285	21.3307	46.9479	hypo
Dusp11	chr6	85942269	85961667	23.335	25.5668	24.1591	hypo											Maf1	chr15	76351294	76354378	104.787	79.5223	95.0404	hypo
Dusp2	chr2	127336159	127338377	113.699	17.6873	20.631	hypo											Mafb	chr2	160363677	160367065	0.041875	1.0758	0.503505	hypo
Dusp22	chr13	30660059	30711232	1.04061	6.19989	4.60817	hypo											Mamdc4	chr2	25563115	25571316	1.13952	0.650704	1.16601	hypo
Dusp6	chr10	99263231	99267489	11.7121	17.22	5.46571	hypo											Manf	chr9	106887415	106891938	38.2008	48.1951	79.4937	hypo
Dyrk1a	chr16	94570206	94695519	18.3273	14.6194	11.055	hypo											Map2k3os	chr11	60920941	60931867	1.32746	0.386	1.12962	hypo
E2f1	chr2	154559400	154569892	7.1961	11.1621	6.50471	hypo											Map3k12	chr15	102497647	102517004	1.97764	2.19225	3.75388	hypo
E2f8	chr7	48866429	48881041	5.83477	14.3549	5.19154	hypo											Map3k5	chr10	19934526	20142750	5.52405	25.0959	11.2195	hypo
E330009J07Rik	chr6	40407498	40436133	4.35166	6.27109	6.74432	hypo											Map3k7	chr4	31964107	32023466	11.1199	10.7548	11.5149	hypo
Ech1	chr7	28825338	28832239	47.8317	51.8918	71.6838	hypo											Map3k8	chr18	4331327	4352953	2.23802	36.2151	18.2638	hypo
Edem1	chr6	108828641	108859356	24.5291	42.7954	28.6863	hypo											Map4k1	chr7	28982854	29003278	49.9309	60.068	54.167	hypo
Edem3	chr1	151755374	151822328	6.32868	4.37526	3.91672	hypo											Map6	chr7	99267447	99337137	1.56868	23.854	4.06397	hypo
Eef2k	chr7	120842831	120907219	5.12032	1.08259	2.27497	hypo											Map7	chr10	20148920	20281590	9.11103	8.22182	5.06768	hypo
Efr3a	chr15	65787041	65873812	21.0617	29.5144	19.5215	hypo											Mapkapk2	chr1	131053704	131097543	32.0393	76.8611	70.1221	hypo
Egln1	chr8	124908587	124949254	18.3826	39.9739	21.5588	hypo											Mapre1	chr2	153741287	153773314	26.5409	25.1538	23.4682	hypo
Egr1	chr18	34861207	34864956	23.102	58.1685	3.29783	hypo											2023-03-06	chr15	31455899	31531037	15.0402	15.7856	14.7005	hypo
Eif1	chr11	100319996	100322096	206.757	256.122	250.305	hypo											Marf1	chr16	14109166	14159274	8.39612	8.71882	8.99761	hypo
Eif1b	chr9	120492606	120495327	66.4585	38.8783	60.0616	hypo											Mars	chr10	127296221	127311786	31.3231	22.0127	23.7032	hypo
Eif2a	chr3	58525821	58557501	25.1683	26.8577	24.7401	hypo											Mau2	chr8	70016123	70042734	16.9906	12.7133	12.5088	hypo
Eif2ak3	chr6	70844527	70905240	5.11457	9.12423	5.15473	hypo											Mboat1	chr13	30136490	30246694	5.26769	12.5289	3.16185	hypo
Eif2b4	chr5	31187558	31193139	34.5403	19.0653	23.7842	hypo											Mbp	chr18	82475123	82585637	30.7663	27.4846	19.5973	hypo
Eif2b5	chr16	20498817	20509325	23.7857	19.4679	22.023	hypo											Mbtps1	chr8	119508152	119558761	29.6818	23.9698	20.1183	hypo
Eif2d	chr1	131153207	131173471	20.4477	18.7541	18.4358	hypo											Mccc2	chr13	99948532	100015639	6.88343	1.99096	4.9547	hypo
Eif2s3x	chrX	94188709	94212651	66.0608	59.709	56.0409	hypo											Mcm9	chr10	53537324	53630439	3.9688	3.90177	3.77701	hypo
Eif3g	chr9	20894349	20898590	138.388	91.3365	97.847	hypo											Mdm2	chr10	117688875	117710758	20.2359	23.8702	34.2839	hypo
Eif3h	chr15	51786563	51865461	399.768	420.591	559.872	hypo											Med10	chr13	69809882	69816094	50.1014	49.3442	83.5136	hypo
Eif3j1	chr2	122028580	122053632	4.43665	5.53849	5.02003	hypo											Med11	chr11	70451931	70453726	31.099	37.7539	47.3424	hypo
Eif3l	chr15	79075223	79094400	77.3529	77.0268	69.9284	hypo											Med13l	chr5	118560719	118765437	8.34909	8.47182	6.41209	hypo
Eif4a2	chr16	23107468	23114132	107.807	50.7648	151.915	hypo											Med20	chr17	47611596	47624418	12.619	16.9323	17.2654	hypo
Eif4e3	chr6	99625137	99666771	8.79294	50.0348	26.3326	hypo											Med27	chr2	29346810	29524790	12.23	13.2321	13.0603	hypo
Eif4g2	chr7	111067985	111083030	88.4944	71.9498	83.885	hypo											Mef2a	chr7	67231163	67372858	8.43679	11.2124	6.91761	hypo
Eif4h	chr5	134619876	134639328	109.334	136.29	104.831	hypo											Megf9	chr4	70431927	70534928	2.13787	1.32437	2.45	hypo
Elane	chr10	79886312	79888216	45.3946	2.02399	46.7653	hypo											Metrnl	chr11	121702427	121717389	0.342743	7.434	1.46764	hypo
Eldr	chr11	16934709	16951282	0.535511	1.13045	0.829231	hypo											Mettl16	chr11	74770863	74818692	14.5591	6.61011	6.97112	hypo
Elf1	chr14	79481194	79582491	58.2023	58.9738	52.9846	hypo											Mettl4	chr17	94727080	94749892	4.59435	3.88111	5.45092	hypo
Elk4	chr1	132007605	132025684	14.2481	10.8164	8.31781	hypo											Mex3a	chr3	88532395	88541394	2.14074	0.273154	1.33148	hypo
Ell	chr8	70539675	70592858	11.5202	11.253	10.8631	hypo											Mfn2	chr4	147873586	147904909	11.0128	10.8938	8.63061	hypo
Elmo1	chr13	20090507	20608356	15.0215	19.1788	11.5152	hypo											Mga	chr2	119897228	119969581	5.5641	3.55741	4.64952	hypo
Elmsan1	chr12	84149174	84218881	9.76758	10.1937	6.6638	hypo											Mgl2	chr11	70130357	70137542	0.113812	0.166796	2.19668	hypo
Emb	chr13	117220573	117274415	65.8919	126.047	276.143	hypo											Mgll	chr6	88724412	88828360	1.18869	10.5925	8.15744	hypo
Emc7	chr2	112455025	112467436	54.5438	56.4616	78.9042	hypo											Mgst2	chr3	51661193	51682675	78.3438	85.4535	146.553	hypo
Emg1	chr6	124704370	124712178	154.235	106.298	170.475	hypo											Mib1	chr18	10725625	10812217	5.27196	4.72457	5.6988	hypo
Eml4	chr17	83350931	83480359	10.0928	10.2867	8.57792	hypo											Mical1	chr10	41476314	41487030	20.3487	30.0887	24.672	hypo
Emp1	chr6	135362931	135383173	2.19934	29.8789	23.5673	hypo											Micall1	chr15	79108983	79136901	13.45	10.203	10.9964	hypo
Enc1	chr13	97241105	97253040	8.67187	10.5018	6.65727	hypo											Mid1ip1	chrX	10717365	10719702	14.4622	24.769	17.8115	hypo
Eng	chr2	32646595	32682669	7.39902	0.638838	5.11593	hypo											Mief1	chr15	80234080	80253371	7.07423	6.59229	5.30894	hypo
Enpp2	chr15	54838679	54920146	0.04007	0.175648	4.22187	hypo											Mir6990	chr19	6914196	6914286	5.23048	3.13357	5.16331	hypo
Ensa	chr3	95624980	95632117	38.5028	45.7622	61.2368	hypo											Mir7005	chr2	180179755	180179823	0.004802	5.75187	0.916036	hypo
Ep300	chr15	81586214	81652077	11.7916	21.6479	10.4292	hypo											Mir7024	chr5	33898910	33898971	0.580695	1.66491	1.30109	hypo
Epas1	chr17	86753864	86833410	1.52031	0.565969	0.323783	hypo											Mir7050	chr7	31040258	31040317	5.41531	8.38179	7.34643	hypo
Epc1	chr18	6435951	6516108	21.8321	13.2594	18.663	hypo											Mlf1	chr3	67374097	67400000	0.115255	0.80067	1.85874	hypo
Epc2	chr2	49451486	49551609	11.8953	8.71654	9.54581	hypo											Mmab	chr5	114431034	114444027	3.22739	6.63668	4.2657	hypo
Epg5	chr18	77938467	78035027	3.56022	2.61262	2.2877	hypo											Mmd	chr11	90249476	90278573	13.282	5.07203	10.461	hypo
Ephb6	chr6	41605482	41620507	12.2826	3.63823	4.68167	hypo											Mmp10	chr9	7502342	7510242	0.036792	0.146974	1.14892	hypo
Ephx1	chr1	180989556	181017495	62.5042	4.95825	9.52877	hypo											Mms19	chr19	41943707	41981136	12.283	16.4968	13.0596	hypo
Epn1	chr7	5080235	5098178	62.4518	61.1866	40.7046	hypo											Mms22l	chr4	24496462	24602948	4.62724	7.11649	4.40524	hypo
Epor	chr9	21958899	21963576	21.6756	0.323764	0.750048	hypo											Mnt	chr11	74830924	74845725	14.2054	18.8415	11.0262	hypo
Ercc3	chr18	32240331	32270147	17.0661	14.8671	13.9903	hypo											Moap1	chr12	102739830	102743661	0.9135	0.957663	1.28406	hypo
Ercc6	chr14	32513521	32580989	3.4459	2.25425	2.60219	hypo											Mogat2	chr7	99219084	99238611	0.030207	0.049174	1.94174	hypo
Ercc6l	chrX	102142820	102157091	2.75956	5.28345	2.30496	hypo											Mrm1	chr11	84813061	84819515	14.5992	6.88572	9.31005	hypo
Erdr1	chrY	90785442	90816465	116.74	52.6934	91.3051	hypo											Mrpl15	chr1	4773200	4785726	11.0275	8.76786	12.9438	hypo
Eri1	chr8	35465265	35495533	11.2878	15.5991	12.5152	hypo											Mrpl17	chr7	105803782	105811087	5.63917	4.47443	6.23157	hypo
Ern1	chr11	106397620	106487796	2.71195	3.08938	4.63866	hypo											Mrpl42	chr10	95480806	95501927	84.3224	48.3897	56.0956	hypo
Ero1lb	chr13	12565883	12609528	2.43517	3.25191	2.33208	hypo											Mrps12	chr7	28739641	28741781	63.2376	41.4087	55.5341	hypo
Esd	chr14	74732297	74750765	42.0696	39.7323	56.7377	hypo											Mrps14	chr1	160195260	160201186	20.1771	14.9035	22.0454	hypo
Espn	chr4	152120876	152152207	9.17634	35.6556	22.8773	hypo											Mrps23	chr11	88194106	88211507	53.2355	54.7702	67.4729	hypo
Esyt2	chr12	116281222	116373098	35.4488	23.3896	19.1742	hypo											Mrps7	chr11	115604151	115607624	37.7752	23.2485	35.482	hypo
Etf1	chr18	34902785	34932003	40.6299	33.911	51.1842	hypo											Mrvi1	chr7	110868258	110982461	0.421005	1.38617	1.82487	hypo
Ets1	chr9	32696042	32757820	250.414	178.243	191.866	hypo											Ms4a4b	chr19	11443558	11463548	303.512	613.747	155.649	hypo
Ets2	chr16	95702407	95721049	9.21772	5.11623	2.39399	hypo											Ms4a6b	chr19	11518559	11530403	178.626	260.806	188.186	hypo
Etv6	chr6	134035700	134270147	6.1587	18.3148	11.3592	hypo											Ms4a6c	chr19	11469368	11482196	9.11425	5.3359	11.5381	hypo
Evl	chr12	108554720	108688515	134.078	142.164	124.258	hypo											Msn	chrX	96096045	96168553	197.322	218.106	172.1	hypo
Ewsr1	chr11	5069687	5099088	119.925	104.352	90.6947	hypo											Msra	chr14	64122621	64455903	13.3804	9.78637	12.0887	hypo
Exoc4	chr6	33249150	33972930	8.06373	10.0865	9.44189	hypo											Mterf4	chr1	93299211	93305870	2.27008	2.31552	2.80874	hypo
Exoc6	chr19	37550418	37683249	16.7368	22.7325	20.9748	hypo											Mtpn	chr6	35508824	35539888	36.5444	51.5134	61.6631	hypo
Ext1	chr15	53068261	53346183	9.71747	1.84085	7.55612	hypo											Mtrr	chr13	68560780	68582121	6.40897	4.18282	5.75968	hypo
Extl3	chr14	65052059	65098106	12.0734	7.19058	6.13662	hypo											Mvp	chr7	126986860	127014594	10.7494	19.1125	17.9798	hypo
Eya3	chr4	132639046	132724765	7.45967	9.20615	7.01097	hypo											Mxd3	chr13	55325168	55329730	7.93904	59.5662	23.821	hypo
Ezh1	chr11	101191115	101226463	11.5386	14.6115	15.7086	hypo											Mycbp2	chr14	103113411	103346800	17.3921	9.81088	7.83408	hypo
Ezh2	chr6	47530274	47595030	27.0523	42.5618	31.6031	hypo											Myo10	chr15	25622550	25813671	2.75646	8.04186	3.98488	hypo
F730043M19Rik	chr12	33111711	33147586	0.823272	2.03834	1.47917	hypo											Myo1c	chr11	75651509	75674634	5.35201	6.61885	7.78922	hypo
Fabp5	chr3	10012585	10016610	16.8599	33.7545	265.31	hypo											Mypop	chr7	18991245	19001766	1.75802	1.84997	2.07205	hypo
Faim	chr9	98986373	99002019	18.1106	19.5235	15.3634	hypo											N4bp1	chr8	86841139	86885258	5.45423	8.53261	4.96539	hypo
Fam102a	chr2	32535359	32569750	63.1909	147.431	72.3598	hypo											N4bp2l2	chr5	150635973	150665612	5.72765	4.58952	8.09449	hypo
Fam107b	chr2	3713458	3782134	83.4357	183.954	109.517	hypo											N6amt1	chr16	87354185	87368649	8.91675	4.54986	10.3658	hypo
Fam111a	chr19	12573525	12589696	15.11	18.0508	14.066	hypo											Naa15	chr3	51416016	51475985	16.2963	13.0674	13.4038	hypo
Fam117a	chr11	95337018	95381872	55.0897	25.5372	23.1972	hypo											Naca	chr10	128035346	128048637	420.613	388.091	603.725	hypo
Fam117b	chr1	59913006	59985348	12.2614	8.43478	6.56982	hypo											Naip2	chr13	100144063	100202122	1.51693	1.27919	2.12161	hypo
Fam120a	chr13	48879217	48967828	41.5761	86.3192	39.6809	hypo											Nat10	chr2	103721259	103761250	17.8919	12.0047	10.3224	hypo
Fam120aos	chr13	48968112	48969905	12.1657	11.1198	15.5175	hypo											Nbl1	chr4	139082292	139092970	0.179813	1.04026	0.975091	hypo
Fam129a	chr1	151571373	151719347	7.73106	7.76622	11.5556	hypo											Ncln	chr10	81486459	81496363	51.108	41.2108	34.7751	hypo
Fam168a	chr7	100706702	100841630	6.12315	6.09741	5.6244	hypo											Ncoa3	chr2	165992637	166073242	17.7637	25.1151	15.0596	hypo
Fam168b	chr1	34813218	34843050	52.1562	37.8232	40.7227	hypo											Ncoa4	chr14	32159887	32179855	12.3538	10.3895	8.67987	hypo
Fam174a	chr1	95313628	95335284	9.08237	7.68585	15.1146	hypo											Ncs1	chr2	31245923	31295471	0.600969	0.527229	1.15313	hypo
Fam193a	chr5	34369933	34486458	8.44308	6.97577	5.85015	hypo											Ndor1	chr2	25244813	25255414	13.2054	10.5197	13.3888	hypo
Fam219a	chr4	41518929	41569527	3.22439	2.34768	2.92608	hypo											Neat1	chr19	5842302	5845478	23.7704	55.6733	112.994	hypo
Fam221a	chr6	49367739	49389904	1.06208	1.69702	2.71265	hypo											Nebl	chr2	17346734	17731068	0.885908	0.960051	6.21855	hypo
Fam222a	chr5	114568251	114613218	1.40338	0.576104	0.637015	hypo											Nedd1	chr10	92684745	92722418	7.07482	7.96658	8.37644	hypo
Fam3c	chr6	22306522	22356081	28.6408	19.5879	30.0211	hypo											Nek6	chr2	38511697	38587490	0.276202	2.71801	4.51781	hypo
Fam43a	chr16	30599723	30602797	1.08431	0.256526	1.73624	hypo											Nek8	chr11	78166106	78176666	2.28147	4.13931	3.23873	hypo
Fam53a	chr5	33600353	33629635	24.0802	16.6838	22.7061	hypo											Nelfcd	chr2	174415804	174427502	25.9884	24.7314	23.6185	hypo
Fam53b	chr7	132712084	132813196	15.5867	12.9652	9.33186	hypo											Nf2	chr11	4765845	4849544	13.8755	16.2551	13.7514	hypo
Fam76b	chr9	13827727	13846522	10.9872	13.1562	16.0414	hypo											Nfatc1	chr18	80606205	80713071	28.865	30.4911	12.129	hypo
Fam78a	chr2	32066885	32083705	72.9916	65.254	47.358	hypo											Nfatc2	chr2	168476410	168601657	8.36675	29.5239	13.0358	hypo
Fam98b	chr2	117249739	117271540	18.3068	17.9419	15.8317	hypo											Nfil3	chr13	52967209	52981039	1.87249	16.3755	14.6412	hypo
Fanci	chr7	79392338	79450264	3.46427	4.83682	3.63218	hypo											Nfkb1	chr3	135584655	135691547	50.4273	64.2625	42.3666	hypo
Far1	chr7	113513834	113570888	10.3131	17.254	14.9256	hypo											Nfkbia	chr12	55489409	55492647	65.5849	81.4269	191.843	hypo
Fars2	chr13	36117643	36537595	10.19	6.08924	7.91494	hypo											Ngrn	chr7	80261215	80265378	14.3172	12.397	21.2394	hypo
Farsb	chr1	78417958	78488897	21.8679	15.7979	17.743	hypo											Nid2	chr14	19751257	19811787	0.24337	3.41697	0.42797	hypo
Fas	chr19	34290659	34327770	12.7007	24.0424	36.0501	hypo											Ninj2	chr6	120093380	120200338	0.145147	1.59732	0.813053	hypo
Fasl	chr1	161780692	161788495	3.22051	12.5676	0.659769	hypo											Nipsnap1	chr11	4874003	4894200	13.7364	18.6153	19.0394	hypo
Fasn	chr11	120805958	120824547	17.4419	33.2229	18.1821	hypo											Nkiras2	chr11	100622955	100627602	12.8121	20.1128	15.4547	hypo
Fbln1	chr15	85206008	85286294	1.1204	7.19347	0.459065	hypo											Nlrc5	chr8	94472763	94527272	18.4819	39.8798	11.0708	hypo
Fbrsl1	chr5	110361752	110448503	10.6943	10.4602	8.4569	hypo											Nme2	chr11	93949814	93956256	250.842	299.886	419.497	hypo
Fbxl14	chr6	119479668	119483886	41.5251	36.2288	23.3231	hypo											Nme4	chr17	26091745	26095470	24.2328	2.25569	15.0707	hypo
Fbxl18	chr5	142871789	142895238	1.92677	3.08212	2.20116	hypo											Noc3l	chr19	38788128	38819237	7.25864	3.59871	5.82261	hypo
Fbxl3	chr14	103080239	103099509	16.8307	13.3162	23.1934	hypo											Noc4l	chr5	110648419	110653382	22.4216	21.3267	15.2589	hypo
Fbxl5	chr5	43744618	43782149	13.7025	8.50224	18.8633	hypo											Nol11	chr11	107166661	107189381	13.8772	7.77599	11.415	hypo
Fbxo11	chr17	87990859	88065285	11.6285	9.22452	11.0194	hypo											Npc2	chr12	84754559	84773112	104.619	213.122	185.9	hypo
Fbxo32	chr15	58175879	58214892	2.60602	2.27786	3.05073	hypo											Npm3	chr19	45747734	45749563	190.324	80.7649	116.021	hypo
Fbxo4	chr15	3963564	3979573	3.11879	2.88889	4.66347	hypo											Nprl3	chr11	32231963	32267707	5.08362	4.71542	5.07602	hypo
Fbxw11	chr11	32642555	32746814	14.5279	13.4187	14.4352	hypo											Nrf1	chr6	30047988	30153458	17.2661	16.4969	15.7577	hypo
Fcgr3	chr1	171051169	171059403	3.35406	3.24554	17.247	hypo											Nsd1	chr13	55209782	55318325	10.6685	8.92868	6.27675	hypo
Fcho2	chr13	98723406	98815449	4.23124	10.1481	6.19968	hypo											Nt5m	chr11	59848073	59876533	7.42908	8.67611	9.15803	hypo
Fchsd2	chr7	101108775	101284405	7.53374	3.80327	8.30177	hypo											Nucb2	chr7	116504369	116540588	2.10497	2.13614	6.5832	hypo
Fcrl1	chr3	87376387	87392133	1.47798	0.231692	2.12402	hypo											Nudt14	chr12	112934733	112942118	21.5978	20.3666	44.2553	hypo
Fez2	chr17	78369212	78418152	11.8338	10.2642	12.0434	hypo											Nudt21	chr8	94019403	94037039	95.423	92.4285	97.9995	hypo
Fgfbp3	chr19	36917550	36919599	3.46164	0.856207	2.13929	hypo											Nudt22	chr19	6993019	6996037	7.88073	5.34769	6.27782	hypo
Fignl1	chr11	11800288	11808962	8.82095	15.2175	10.3765	hypo											Nup153	chr13	46679902	46727849	37.7637	36.482	29.5991	hypo
Filip1l	chr16	57353277	57572804	9.05746	3.51534	4.80305	hypo											Nxpe3	chr16	55839953	55895279	17.426	20.933	30.0718	hypo
Fkbp15	chr4	62300342	62360548	12.4919	13.9567	11.0946	hypo											Nyap1	chr5	137730963	137739998	1.62039	1.94108	1.89827	hypo
Fli1	chr9	32422204	32541452	24.7356	33.7304	26.1088	hypo											Obsl1	chr1	75485825	75506452	0.083706	0.359504	1.11785	hypo
Flnb	chr14	7817957	7951587	5.01279	1.66744	3.77695	hypo											Olfm1	chr2	28193093	28230736	0.136237	0.565729	1.58503	hypo
Fmnl1	chr11	103171138	103198900	129.619	158.183	96.6359	hypo											Opa1	chr16	29579334	29654602	9.39494	7.44905	7.75193	hypo
Fmnl3	chr15	99317223	99370466	15.0048	3.8581	6.72257	hypo											Orc1	chr4	108579454	108614831	2.57945	3.28396	2.7243	hypo
Fmr1	chrX	68678541	68717961	12.6808	11.672	10.3722	hypo											Osbpl1a	chr18	12755312	12941841	2.38534	0.621813	0.47517	hypo
Fnbp1	chr2	31026206	31142008	36.3176	65.7342	48.7671	hypo											Osbpl3	chr6	50293327	50456170	1.81184	3.4376	4.27256	hypo
Fndc3a	chr14	72537953	72710003	5.06291	12.5329	7.03393	hypo											Osm	chr11	4236785	4241026	7.59411	32.2529	12.7204	hypo
Fos	chr12	85473901	85477270	33.1031	35.0265	1.12223	hypo											Otos	chr1	92644218	92648841	0.424709	1.36538	1.25319	hypo
Foxn2	chr17	88440712	88490533	10.1635	7.29106	6.58519	hypo											Otud5	chrX	7841831	7876626	35.2628	61.9397	36.2832	hypo
Foxo3	chr10	42185786	42276742	19.3738	17.1862	7.9176	hypo											Otud7b	chr3	96104527	96161129	5.2266	7.09968	4.15504	hypo
Foxp1	chr6	98925342	99435345	20.2532	23.0262	9.49552	hypo											Oxa1l	chr14	54360841	54369669	23.3743	21.0664	15.0486	hypo
Foxq1	chr13	31558170	31560974	0.016392	0.172917	3.29547	hypo											P2rx3	chr2	84996552	85035834	0.050185	11.6674	0.045434	hypo
Frat2	chr19	41845976	41848132	50.9345	10.5724	10.1026	hypo											Pabpc1	chr15	36595658	36608973	432.214	460.285	320.798	hypo
Frmd4a	chr2	4152863	4614043	2.47098	0.150089	0.546531	hypo											Pacs1	chr19	5133685	5273119	32.0546	22.7779	20.1826	hypo
Frmd4b	chr6	97286867	97617657	0.781059	3.50993	2.55113	hypo											Pacs2	chr12	113014508	113074401	10.3484	9.76476	6.94042	hypo
Frmd6	chr12	70825514	70902234	5.20558	2.6449	6.16821	hypo											Padi2	chr4	140906360	140952586	7.53268	16.0585	8.43805	hypo
Frs2	chr10	117070127	117148474	4.88345	3.28306	3.71921	hypo											Pafah2	chr4	134396320	134427412	3.04163	1.73576	1.72405	hypo
Fry	chr5	150259930	150497753	1.51007	1.29662	0.736581	hypo											Paip2	chr18	35598667	35617185	106.318	79.6211	137.767	hypo
Fryl	chr5	73020191	73256618	15.0789	10.7591	7.44666	hypo											Paox	chr7	140125685	140134334	8.34071	7.47606	9.60282	hypo
Fsd2	chr7	81534354	81566981	1.74199	0.929609	1.26001	hypo											Paqr4	chr17	23736186	23740330	2.80386	6.62162	1.6791	hypo
Fth1	chr19	9980600	9985111	405.362	400.875	709.846	hypo											Pard6b	chr2	168081004	168101203	1.38526	0.471282	0.662643	hypo
Ftx	chrX	103560910	103623754	0.881347	0.631067	1.5395	hypo											Pcgf3	chr5	108461332	108503099	3.99124	3.55663	3.88869	hypo
Fuca1	chr4	135920726	135940300	17.5749	25.9987	25.1577	hypo											Pcgf5	chr19	36379067	36456204	11.3402	24.0793	12.8073	hypo
Fundc1	chrX	17556569	17572297	11.5632	9.11509	18.7945	hypo											Pctp	chr11	89983417	90002894	7.45454	2.99611	5.84843	hypo
Furin	chr7	80389194	80405431	16.5623	521.224	89.566	hypo											Pcx	chr19	4510472	4621752	1.59928	1.41093	4.01436	hypo
Fus	chr7	127967479	127982031	146.887	183.45	107.5	hypo											Pcyt2	chr11	120610087	120617890	39.8759	54.9886	40.7525	hypo
Fut8	chr12	77238104	77475996	10.4647	10.7112	10.0468	hypo											Pde11a	chr2	75991132	76338653	0.542869	1.48315	0.761431	hypo
Fxn	chr19	24261453	24280586	28.0616	15.3712	16.3953	hypo											Pde2a	chr7	101421691	101512829	13.6042	42.2955	16.1306	hypo
Fxr1	chr3	34020079	34069344	28.474	26.1616	34.3427	hypo											Pde6d	chr1	86543015	86582501	29.6254	10.4682	33.2201	hypo
Fyb	chr15	6579847	6665608	68.8233	71.0815	70.34	hypo											Pdgfa	chr5	138976972	138994953	0	0.155955	1.49659	hypo
G0s2	chr1	193272160	193273188	4.49691	0.421274	2.7983	hypo											Pdgfb	chr15	79995876	80014808	0.603047	3.32873	7.98008	hypo
G3bp2	chr5	92052145	92083744	41.2124	30.3928	48.3746	hypo											Pdia3	chr2	121413902	121438686	132.573	216.831	197.21	hypo
G6pc3	chr11	102189699	102194081	23.308	9.60293	10.5632	hypo											Pdp1	chr4	11958183	11966450	2.80091	2.07836	3.69124	hypo
Gab2	chr7	97081751	97308951	0.646739	0.503972	1.06879	hypo											Pex14	chr4	148960535	149099812	17.743	15.2443	13.8679	hypo
Gabrr2	chr4	33063112	33095865	3.20684	0.503189	2.15458	hypo											Pex16	chr2	92374676	92381220	15.8254	15.936	16.4441	hypo
Gadd45b	chr10	80930091	80932204	7.49114	8.68754	30.2555	hypo											Pex26	chr6	121183667	121196185	4.02753	1.92674	2.45778	hypo
Galc	chr12	98202300	98259459	1.42066	0.472177	1.83877	hypo											Pfdn1	chr18	36403679	36454495	36.7687	35.7282	48.8952	hypo
Galm	chr17	80127471	80185032	4.43947	1.71129	4.85427	hypo											Pfkfb4	chr9	108991902	109032225	2.10306	2.37283	2.33948	hypo
Galns	chr8	122578237	122611487	6.11075	9.68139	6.74109	hypo											Pfkp	chr13	6579874	6648771	25.6444	63.3463	44.379	hypo
Galnt1	chr18	24205344	24286816	33.3086	26.8985	33.226	hypo											Pglyrp1	chr7	18884690	18890438	24.521	37.1692	78.9595	hypo
Galnt2	chr8	124231394	124345723	33.341	28.6753	34.2843	hypo											Pgm2	chr4	99929451	99987294	12.8237	33.2437	18.3976	hypo
Gas2l1	chr11	5054131	5065327	0.974348	1.15693	2.79766	hypo											Pgp	chr17	24470473	24471596	79.2526	94.4362	49.1853	hypo
Gatad2b	chr3	90341654	90358120	14.4883	14.2558	10.2805	hypo											Pgrmc1	chrX	36598225	36606079	43.7077	28.6144	38.8072	hypo
Gbe1	chr16	70313949	70569720	4.15745	4.13851	4.17893	hypo											Phb	chr11	95666957	95680773	84.504	47.8584	65.8998	hypo
Gcc2	chr10	58255526	58305592	3.73183	3.88151	3.57316	hypo											Phc3	chr3	30899295	30969415	6.33816	9.24209	7.78926	hypo
Gch1	chr14	47153895	47189402	3.09263	1.34695	3.21758	hypo											Phf2	chr13	48801750	48870885	16.3706	19.9824	12.328	hypo
Gclc	chr9	77754535	77794489	18.1959	19.3009	16.455	hypo											Phf5a	chr15	81864516	81871892	34.6354	29.1036	30.6077	hypo
Gdi2	chr13	3538075	3566261	89.0305	100.413	103.442	hypo											Phlda2	chr7	143501548	143502524	2.04754	0	0.015598	hypo
Gemin6	chr17	80224489	80228497	10.7705	5.0584	7.33564	hypo											Phpt1	chr2	25573431	25574871	91.7608	49.9955	94.7593	hypo
Get4	chr5	139252324	139270050	33.6766	26.6871	37.8152	hypo											Phykpl	chr11	51584757	51603269	3.8303	3.57161	3.52895	hypo
Gfi1	chr5	107716655	107725805	7.96439	8.82018	6.872	hypo											Pias4	chr10	81153966	81167720	18.2481	20.5011	16.1751	hypo
Gfod1	chr13	43195519	43304172	2.16796	0.877827	0.926748	hypo											Picalm	chr7	90130232	90209447	31.7611	134.382	40.7356	hypo
Gfod2	chr8	105716113	105758607	5.35574	3.66071	3.36663	hypo											Pigm	chr1	172376531	172384099	7.21591	6.59633	8.92854	hypo
Gimap1	chr6	48739047	48743795	151.075	181.818	108.065	hypo											Pigz	chr16	31933851	31946046	0.053922	14.9156	3.36244	hypo
Gimap9	chr6	48676135	48678704	59.721	73.9288	112.389	hypo											Pik3ca	chr3	32436151	32468486	5.34659	6.50483	6.59172	hypo
Gins2	chr8	120581266	120589075	17.7106	21.4661	19.6469	hypo											Pik3cd	chr4	149649168	149701629	108.751	162.053	92.9353	hypo
Git2	chr5	114727408	114773492	24.2799	22.4932	15.195	hypo											Pilrb1	chr5	137852147	137858049	0.04201	2.54996	1.73535	hypo
Glcci1	chr6	8509600	8597549	6.95013	4.12273	3.73382	hypo											Pim1	chr17	29491045	29495459	59.0158	474.497	272.223	hypo
Glg1	chr8	111157558	111259202	18.6642	22.7506	16.3588	hypo											Pim2	chrX	7878306	7883432	15.9515	329.398	53.8048	hypo
Gls	chr1	52163450	52233232	37.9382	24.1263	29.7704	hypo											Pim3	chr15	88862194	88865726	16.8772	14.4219	13.15	hypo
Glud1	chr14	34310727	34345033	55.7154	56.4132	56.1128	hypo											Pisd-ps2	chr17	3064318	3084183	1.00264	0.50316	0.743647	hypo
Gm12250	chr11	58183843	58190198	7.36493	39.8203	8.95346	hypo											Pitpnc1	chr11	107207892	107470720	21.2045	14.2734	12.066	hypo
Gm12992	chr4	131899478	131920029	1.32167	0.845939	1.18965	hypo											Plcg1	chr2	160731310	160775760	37.0513	32.1387	36.2533	hypo
Gm13546	chr2	58163974	58177063	8.3272	37.0188	8.59433	hypo											Plec	chr15	76170974	76231378	19.4545	15.0332	14.0183	hypo
Gm13710	chr2	84500748	84506873	0.518281	0.277554	1.12576	hypo											Plxdc1	chr11	97923237	97986446	1.67493	0.394169	0.870887	hypo
Gm14085	chr2	122484941	122528040	15.8471	4.09388	108.331	hypo											Pmel	chr10	128706258	128720238	1.94291	2.40693	2.5336	hypo
Gm14718	chrX	57200637	57204376	1.75105	3.21752	4.61523	hypo											Pnkp	chr7	44857146	44862929	28.4811	25.4783	35.8	hypo
Gm15326	chr13	111867936	111871937	0.711925	1.16507	0.630509	hypo											Poc1b	chr10	99107171	99197988	6.90767	6.66813	5.93174	hypo
Gm15987	chr6	128952353	128975029	0.114117	0.210842	12.3547	hypo											Podnl1	chr8	84125989	84132517	6.31446	12.8213	32.6272	hypo
Gm16157	chr7	68266339	68276594	0.307168	0.392145	1.42756	hypo											Podxl	chr6	31519493	31563937	1.04277	0.063032	0.072501	hypo
Gm16907	chr13	63289154	63297147	1.07329	2.63137	2.75534	hypo											Pogz	chr3	94837567	94883567	5.83478	4.02661	3.624	hypo
[truncated: 1,367 more rows]

## Sheet: Figure 2a-c
Changes of cis contacts during T helper cell differentiation
Fraction of cis contacts
cis contacts	Naive	Th17	Th1		Ratio of interactions (>=2M) vs (<2M)
	0.7939	0.8169	0.8058		chr	Naive	Th17	Th1
					chr1	0.969969	0.865426	0.711076
Relative Contact Probability (RCP)					chr2	0.928023	0.784844	0.65327
bin	Probability	sample			chr3	0.92554	0.842981	0.700976
100000	0.0635065	naive			chr4	0.864472	0.819067	0.679265
200000	0.0209033	naive			chr5	0.851358	0.785357	0.656411
300000	0.0138289	naive			chr6	0.917169	0.806995	0.672687
400000	0.00979067	naive			chr7	0.876386	0.797533	0.654122
500000	0.00761764	naive			chr8	0.850528	0.81954	0.679931
600000	0.00628365	naive			chr9	0.838718	0.728905	0.606839
700000	0.005674	naive			chr10	0.827034	0.712561	0.604535
800000	0.00438226	naive			chr11	0.777505	0.623906	0.528685
900000	0.0040382	naive			chr12	0.767935	0.729752	0.629761
1000000	0.00379675	naive			chr13	0.781528	0.716702	0.607206
1100000	0.00455127	naive			chr14	0.797814	0.797412	0.674521
1200000	0.00395369	naive			chr15	0.668303	0.636586	0.551705
1300000	0.00388126	naive			chr16	0.686277	0.675212	0.589143
1400000	0.00448487	naive			chr17	0.656134	0.610317	0.517288
1500000	0.00391144	naive			chr18	0.719815	0.688307	0.60104
1600000	0.00330178	naive			chr19	0.540524	0.511841	0.44068
1700000	0.00315088	naive			chrX	0.947277	1.01057	0.814707
1800000	0.00264384	naive
1900000	0.00313881	naive
2000000	0.00315088	naive
2100000	0.00295169	naive
2200000	0.00311466	naive
2300000	0.00353116	naive
2400000	0.00295169	naive
2500000	0.0026197	naive
2600000	0.00236014	naive
2700000	0.0020523	naive
2800000	0.00195572	naive
2900000	0.00189536	naive
3000000	0.00169616	naive
3100000	0.00162373	naive
3200000	0.00172031	naive
3300000	0.00153319	naive
3400000	0.00142454	naive
3500000	0.00145472	naive
3600000	0.0014185	naive
3700000	0.00149093	naive
3800000	0.00150301	naive
3900000	0.00158148	naive
4000000	0.00166598	naive
4100000	0.00179274	naive
4200000	0.00167202	naive
4300000	0.00177463	naive
4400000	0.00210662	naive
4500000	0.00196175	naive
4600000	0.00206437	naive
4700000	0.00227564	naive
4800000	0.00239636	naive
4900000	0.0024024	naive
5000000	0.00252915	naive
5100000	0.00243258	naive
5200000	0.0024205	naive
5300000	0.00225753	naive
5400000	0.00220924	naive
5500000	0.00175653	naive
5600000	0.00181085	naive
5700000	0.00143661	naive
5800000	0.00131588	naive
5900000	0.00143661	naive
6000000	0.00129174	naive
6100000	0.00143057	naive
6200000	0.00135814	naive
6300000	0.000971823	naive
6400000	0.000983896	naive
6500000	0.00127363	naive
6600000	0.00105633	naive
6700000	0.000947678	naive
6800000	0.000995968	naive
6900000	0.00102615	naive
7000000	0.00120723	naive
7100000	0.00123138	naive
7200000	0.00120723	naive
7300000	0.00131588	naive
7400000	0.00123741	naive
7500000	0.00119516	naive
7600000	0.00127967	naive
7700000	0.00122534	naive
7800000	0.00121931	naive
7900000	0.00118309	naive
8000000	0.00146075	naive
8100000	0.00126156	naive
8200000	0.00144868	naive
8300000	0.00147283	naive
8400000	0.00147283	naive
8500000	0.00149697	naive
8600000	0.00152715	naive
8700000	0.00142454	naive
8800000	0.00133399	naive
8900000	0.00129778	naive
9000000	0.00114084	naive
9100000	0.0011348	naive
9200000	0.00102615	naive
9300000	0.000995968	naive
9400000	0.000778666	naive
9500000	0.000905425	naive
9600000	0.000935606	naive
9700000	0.000917498	naive
9800000	0.00077263	naive
9900000	0.000754521	naive
10000000	0.000899389	naive
10100000	0.000977859	naive
10200000	0.00112876	naive
10300000	0.00101408	naive
10400000	0.000790738	naive
10500000	0.00100804	naive
10600000	0.00103822	naive
10700000	0.00121327	naive
10800000	0.0012012	naive
10900000	0.00103822	naive
11000000	0.00135814	naive
11100000	0.00150904	naive
11200000	0.00130381	naive
11300000	0.00130985	naive
11400000	0.00114084	naive
11500000	0.00127363	naive
11600000	0.00143057	naive
11700000	0.0013521	naive
11800000	0.00138228	naive
11900000	0.00120723	naive
12000000	0.00105029	naive
12100000	0.001002	naive
12200000	0.000971823	naive
12300000	0.000712268	naive
12400000	0.000814883	naive
12500000	0.000736413	naive
12600000	0.000784702	naive
12700000	0.000706232	naive
12800000	0.000657942	naive
12900000	0.000754521	naive
13000000	0.000754521	naive
13100000	0.000887317	naive
13200000	0.000730376	naive
13300000	0.000832991	naive
13400000	0.00108047	naive
13500000	0.000989932	naive
13600000	0.000923534	naive
13700000	0.00109255	naive
13800000	0.00105633	naive
13900000	0.00114687	naive
14000000	0.00121327	naive
14100000	0.00145472	naive
14200000	0.00137625	naive
14300000	0.00118309	naive
14400000	0.00120723	naive
14500000	0.00127967	naive
14600000	0.00117705	naive
14700000	0.00124345	naive
14800000	0.00125552	naive
14900000	0.00114687	naive
15000000	0.0013521	naive
15100000	0.00131588	naive
15200000	0.00135814	naive
15300000	0.00115291	naive
15400000	0.00124949	naive
15500000	0.00112876	naive
15600000	0.00117705	naive
15700000	0.00136417	naive
15800000	0.00151508	naive
15900000	0.0012676	naive
16000000	0.00138832	naive
16100000	0.00153922	naive
16200000	0.00121327	naive
16300000	0.00123741	naive
16400000	0.00123741	naive
16500000	0.00115291	naive
16600000	0.00105633	naive
16700000	0.00102011	naive
16800000	0.00092957	naive
16900000	0.000869208	naive
17000000	0.000820919	naive
17100000	0.000808847	naive
17200000	0.000760557	naive
17300000	0.000670015	naive
17400000	0.000651906	naive
17500000	0.000555328	naive
17600000	0.000676051	naive
17700000	0.00072434	naive
17800000	0.000470821	naive
17900000	0.000573436	naive
18000000	0.000555328	naive
18100000	0.000615689	naive
18200000	0.000694159	naive
18300000	0.00072434	naive
18400000	0.000796774	naive
18500000	0.000917498	naive
18600000	0.000953715	naive
18700000	0.000971823	naive
18800000	0.00108047	naive
18900000	0.00116498	naive
19000000	0.00130381	naive
19100000	0.0013521	naive
19200000	0.0012676	naive
19300000	0.00110462	naive
19400000	0.00104426	naive
19500000	0.00108651	naive
19600000	0.00115894	naive
19700000	0.00112876	naive
19800000	0.00107444	naive
19900000	0.00109255	naive
20000000	0.000863172	naive
20100000	0.00080281	naive
20200000	0.000875244	naive
20300000	0.000682087	naive
20400000	0.000682087	naive
20500000	0.000730376	naive
20600000	0.000730376	naive
20700000	0.000663979	naive
20800000	0.000736413	naive
20900000	0.000784702	naive
21000000	0.00080281	naive
21100000	0.000796774	naive
21200000	0.000736413	naive
21300000	0.000953715	naive
21400000	0.000754521	naive
21500000	0.000863172	naive
21600000	0.000887317	naive
21700000	0.000977859	naive
21800000	0.00103218	naive
21900000	0.00103822	naive
22000000	0.000977859	naive
22100000	0.00102011	naive
22200000	0.00100804	naive
22300000	0.00109255	naive
22400000	0.00104426	naive
22500000	0.000959751	naive
22600000	0.00104426	naive
22700000	0.00101408	naive
22800000	0.000881281	naive
22900000	0.000995968	naive
23000000	0.00092957	naive
23100000	0.000881281	naive
23200000	0.000839027	naive
23300000	0.000965787	naive
23400000	0.00103822	naive
23500000	0.000989932	naive
23600000	0.00116498	naive
23700000	0.00108047	naive
23800000	0.000923534	naive
23900000	0.00102615	naive
24000000	0.00100804	naive
24100000	0.00100804	naive
24200000	0.00102011	naive
24300000	0.00092957	naive
24400000	0.000971823	naive
24500000	0.0008511	naive
24600000	0.00102615	naive
24700000	0.00103822	naive
24800000	0.000965787	naive
24900000	0.000893353	naive
25000000	0.000977859	naive
25100000	0.000971823	naive
25200000	0.00100804	naive
25300000	0.000947678	naive
25400000	0.000778666	naive
25500000	0.000917498	naive
25600000	0.000953715	naive
25700000	0.000839027	naive
25800000	0.00115894	naive
25900000	0.0011348	naive
26000000	0.00120723	naive
26100000	0.0012857	naive
26200000	0.00116498	naive
26300000	0.00118913	naive
26400000	0.00112876	naive
26500000	0.00104426	naive
26600000	0.00092957	naive
26700000	0.000748485	naive
26800000	0.000730376	naive
26900000	0.000766593	naive
27000000	0.00080281	naive
27100000	0.000778666	naive
27200000	0.00072434	naive
27300000	0.000639834	naive
27400000	0.000676051	naive
27500000	0.000730376	naive
27600000	0.000633798	naive
27700000	0.000682087	naive
27800000	0.000657942	naive
27900000	0.000742449	naive
28000000	0.000657942	naive
28100000	0.000808847	naive
28200000	0.000760557	naive
28300000	0.000826955	naive
28400000	0.000863172	naive
28500000	0.000935606	naive
28600000	0.000784702	naive
28700000	0.00100804	naive
28800000	0.00114084	naive
28900000	0.00111669	naive
29000000	0.000941642	naive
29100000	0.000863172	naive
29200000	0.000923534	naive
29300000	0.00080281	naive
29400000	0.000748485	naive
29500000	0.000694159	naive
29600000	0.000676051	naive
29700000	0.000676051	naive
29800000	0.000573436	naive
29900000	0.000507038	naive
30000000	0.000543255	naive
30100000	0.000398387	naive
30200000	0.000319917	naive
30300000	0.000193157	naive
30400000	0.000350098	naive
30500000	0.000416496	naive
30600000	0.000356134	naive
30700000	0.000338025	naive
30800000	0.000374242	naive
30900000	0.000301808	naive
31000000	0.000313881	naive
31100000	0.000265591	naive
31200000	0.000187121	naive
31300000	0.000295772	naive
31400000	0.000138832	naive
31500000	0.000169013	naive
31600000	0.000193157	naive
31700000	0.000169013	naive
31800000	0.000193157	naive
31900000	0.000199194	naive
32000000	0.000150904	naive
32100000	0.000108651	naive
32200000	7.84702e-05	naive
32300000	9.05425e-05	naive
32400000	0.000114687	naive
32500000	9.05425e-05	naive
32600000	0.000108651	naive
32700000	0.000150904	naive
32800000	0.000102615	naive
32900000	9.65787e-05	naive
33000000	9.05425e-05	naive
33100000	9.65787e-05	naive
33200000	9.65787e-05	naive
33300000	0.000102615	naive
33400000	6.63979e-05	naive
33500000	7.2434e-05	naive
33600000	6.63979e-05	naive
33700000	9.05425e-05	naive
33800000	0.000120723	naive
33900000	0.000102615	naive
34000000	6.63979e-05	naive
34100000	9.65787e-05	naive
34200000	0.00012676	naive
34300000	7.84702e-05	naive
34400000	0.000150904	naive
34500000	7.2434e-05	naive
34600000	0.000102615	naive
34700000	9.65787e-05	naive
34800000	0.000120723	naive
34900000	7.84702e-05	naive
35000000	0.000144868	naive
35100000	0.000108651	naive
35200000	0.000108651	naive
35300000	0.00012676	naive
35400000	0.000199194	naive
35500000	0.000181085	naive
35600000	0.000265591	naive
35700000	0.000295772	naive
35800000	0.000271628	naive
35900000	0.0002837	naive
36000000	0.0002837	naive
36100000	0.000331989	naive
36200000	0.000277664	naive
36300000	0.000325953	naive
36400000	0.000289736	naive
36500000	0.000277664	naive
36600000	0.000319917	naive
36700000	0.000386315	naive
36800000	0.000356134	naive
36900000	0.00044064	naive
37000000	0.000507038	naive
37100000	0.000392351	naive
37200000	0.000458749	naive
37300000	0.000525147	naive
37400000	0.000525147	naive
37500000	0.000663979	naive
37600000	0.00072434	naive
37700000	0.00072434	naive
37800000	0.000784702	naive
37900000	0.000899389	naive
38000000	0.001002	naive
38100000	0.000953715	naive
38200000	0.000875244	naive
38300000	0.00105633	naive
38400000	0.000832991	naive
38500000	0.000736413	naive
38600000	0.000736413	naive
38700000	0.000706232	naive
38800000	0.000742449	naive
38900000	0.000561364	naive
39000000	0.000766593	naive
39100000	0.000688123	naive
39200000	0.000585508	naive
39300000	0.000519111	naive
39400000	0.000507038	naive
39500000	0.000404423	naive
39600000	0.000404423	naive
39700000	0.000344062	naive
39800000	0.000434604	naive
39900000	0.000374242	naive
40000000	0.000380279	naive
40100000	0.000331989	naive
40200000	0.000398387	naive
40300000	0.000410459	naive
40400000	0.000458749	naive
40500000	0.000452713	naive
40600000	0.000609653	naive
40700000	0.000639834	naive
40800000	0.000736413	naive
40900000	0.00072434	naive
41000000	0.000893353	naive
41100000	0.000857136	naive
41200000	0.00080281	naive
41300000	0.000766593	naive
41400000	0.000869208	naive
41500000	0.000609653	naive
41600000	0.000700196	naive
41700000	0.000760557	naive
41800000	0.000983896	naive
41900000	0.000790738	naive
42000000	0.000839027	naive
42100000	0.000748485	naive
42200000	0.000784702	naive
42300000	0.000627762	naive
42400000	0.000615689	naive
42500000	0.000585508	naive
42600000	0.000579472	naive
42700000	0.000501002	naive
42800000	0.000513074	naive
42900000	0.00048893	naive
43000000	0.000356134	naive
43100000	0.000573436	naive
43200000	0.000428568	naive
43300000	0.000561364	naive
43400000	0.000543255	naive
43500000	0.000458749	naive
43600000	0.000428568	naive
43700000	0.000549291	naive
43800000	0.000561364	naive
43900000	0.000561364	naive
44000000	0.000639834	naive
44100000	0.000748485	naive
44200000	0.000670015	naive
44300000	0.000639834	naive
44400000	0.000663979	naive
44500000	0.000651906	naive
44600000	0.000688123	naive
44700000	0.000706232	naive
44800000	0.000561364	naive
44900000	0.000766593	naive
45000000	0.000688123	naive
45100000	0.000766593	naive
45200000	0.000808847	naive
45300000	0.00064587	naive
45400000	0.000519111	naive
45500000	0.000694159	naive
45600000	0.000694159	naive
45700000	0.000676051	naive
45800000	0.000730376	naive
45900000	0.000790738	naive
46000000	0.000736413	naive
46100000	0.000881281	naive
46200000	0.000863172	naive
46300000	0.000839027	naive
46400000	0.000688123	naive
46500000	0.000712268	naive
46600000	0.00064587	naive
46700000	0.00072434	naive
46800000	0.000591545	naive
46900000	0.000531183	naive
47000000	0.000507038	naive
47100000	0.000476857	naive
47200000	0.000501002	naive
47300000	0.000513074	naive
47400000	0.000307845	naive
47500000	0.000295772	naive
47600000	0.000253519	naive
47700000	0.000253519	naive
47800000	0.000193157	naive
47900000	0.000193157	naive
48000000	0.000181085	naive
48100000	0.000271628	naive
48200000	0.000271628	naive
48300000	0.000211266	naive
48400000	0.000211266	naive
48500000	0.0002837	naive
48600000	0.000235411	naive
48700000	0.000247483	naive
48800000	0.000175049	naive
48900000	0.000211266	naive
49000000	0.000175049	naive
49100000	0.000181085	naive
49200000	0.000181085	naive
49300000	0.000187121	naive
49400000	0.000271628	naive
49500000	0.000150904	naive
49600000	0.00020523	naive
49700000	0.00012676	naive
49800000	0.000175049	naive
49900000	0.00015694	naive
50000000	0.000132796	naive
50100000	0.000144868	naive
50200000	0.000144868	naive
50300000	0.000235411	naive
50400000	0.000241447	naive
50500000	0.000271628	naive
50600000	0.000211266	naive
50700000	0.000217302	naive
50800000	0.000331989	naive
50900000	0.000295772	naive
51000000	0.000259555	naive
51100000	0.000301808	naive
51200000	0.000289736	naive
51300000	0.000259555	naive
51400000	0.000247483	naive
51500000	0.000265591	naive
51600000	0.000295772	naive
51700000	0.000259555	naive
51800000	0.00036217	naive
51900000	0.000458749	naive
52000000	0.000313881	naive
52100000	0.000356134	naive
52200000	0.00048893	naive
52300000	0.000603617	naive
52400000	0.000543255	naive
52500000	0.000615689	naive
52600000	0.000663979	naive
52700000	0.000555328	naive
52800000	0.000531183	naive
52900000	0.000615689	naive
53000000	0.000627762	naive
53100000	0.000585508	naive
53200000	0.000615689	naive
53300000	0.000531183	naive
53400000	0.000470821	naive
53500000	0.00044064	naive
53600000	0.000368206	naive
53700000	0.000416496	naive
53800000	0.000313881	naive
53900000	0.000289736	naive
54000000	0.000301808	naive
54100000	0.000229374	naive
54200000	0.000187121	naive
54300000	0.000259555	naive
54400000	0.000223338	naive
54500000	0.000217302	naive
54600000	0.000162977	naive
54700000	0.000217302	naive
54800000	0.00020523	naive
54900000	0.000211266	naive
55000000	0.000193157	naive
55100000	0.000217302	naive
55200000	0.000132796	naive
55300000	0.000144868	naive
55400000	0.000120723	naive
55500000	0.000102615	naive
55600000	0.000102615	naive
55700000	0.000108651	naive
55800000	9.65787e-05	naive
55900000	0.000102615	naive
56000000	0.000144868	naive
56100000	0.00015694	naive
56200000	0.000162977	naive
56300000	0.000247483	naive
56400000	0.000175049	naive
56500000	0.000181085	naive
56600000	0.000175049	naive
56700000	0.000241447	naive
56800000	0.000211266	naive
56900000	0.000289736	naive
57000000	0.000241447	naive
57100000	0.000307845	naive
57200000	0.000307845	naive
57300000	0.000313881	naive
57400000	0.00036217	naive
57500000	0.000313881	naive
57600000	0.000247483	naive
57700000	0.000344062	naive
57800000	0.000344062	naive
57900000	0.000464785	naive
58000000	0.000537219	naive
58100000	0.000513074	naive
58200000	0.000422532	naive
58300000	0.000537219	naive
58400000	0.000555328	naive
58500000	0.000416496	naive
58600000	0.000537219	naive
58700000	0.000380279	naive
58800000	0.000428568	naive
58900000	0.000507038	naive
59000000	0.000434604	naive
59100000	0.000531183	naive
59200000	0.000386315	naive
59300000	0.000422532	naive
59400000	0.000422532	naive
59500000	0.000380279	naive
59600000	0.000410459	naive
59700000	0.000344062	naive
59800000	0.000470821	naive
59900000	0.000446676	naive
60000000	0.000476857	naive
60100000	0.000507038	naive
60200000	0.000573436	naive
60300000	0.000537219	naive
60400000	0.000501002	naive
60500000	0.000464785	naive
60600000	0.000295772	naive
60700000	0.000368206	naive
60800000	0.000319917	naive
60900000	0.000295772	naive
61000000	0.000289736	naive
61100000	0.000325953	naive
61200000	0.000428568	naive
61300000	0.000404423	naive
61400000	0.000392351	naive
61500000	0.000416496	naive
61600000	0.000404423	naive
61700000	0.000482893	naive
61800000	0.000579472	naive
61900000	0.000597581	naive
62000000	0.000639834	naive
62100000	0.000537219	naive
62200000	0.000543255	naive
62300000	0.000555328	naive
62400000	0.000428568	naive
62500000	0.000416496	naive
62600000	0.000368206	naive
62700000	0.000374242	naive
62800000	0.000301808	naive
62900000	0.000313881	naive
63000000	0.000446676	naive
63100000	0.000392351	naive
63200000	0.000434604	naive
63300000	0.000356134	naive
63400000	0.000374242	naive
63500000	0.000356134	naive
63600000	0.0005674	naive
63700000	0.000386315	naive
63800000	0.000374242	naive
63900000	0.000428568	naive
64000000	0.000555328	naive
64100000	0.000555328	naive
64200000	0.000597581	naive
64300000	0.000670015	naive
64400000	0.000694159	naive
64500000	0.000826955	naive
64600000	0.000875244	naive
64700000	0.000826955	naive
64800000	0.000857136	naive
64900000	0.000615689	naive
65000000	0.000718304	naive
65100000	0.000639834	naive
65200000	0.00064587	naive
65300000	0.000591545	naive
65400000	0.000555328	naive
65500000	0.000639834	naive
65600000	0.000464785	naive
65700000	0.000482893	naive
65800000	0.000513074	naive
65900000	0.000476857	naive
66000000	0.00064587	naive
66100000	0.000531183	naive
66200000	0.000531183	naive
66300000	0.000633798	naive
66400000	0.000663979	naive
66500000	0.00072434	naive
66600000	0.000651906	naive
66700000	0.000760557	naive
66800000	0.000573436	naive
66900000	0.000525147	naive
67000000	0.000627762	naive
67100000	0.000676051	naive
67200000	0.000718304	naive
67300000	0.000549291	naive
67400000	0.000881281	naive
67500000	0.000983896	naive
67600000	0.000814883	naive
67700000	0.000808847	naive
67800000	0.000947678	naive
67900000	0.000881281	naive
68000000	0.00064587	naive
68100000	0.000573436	naive
68200000	0.000573436	naive
68300000	0.000615689	naive
68400000	0.000609653	naive
68500000	0.000513074	naive
68600000	0.000615689	naive
68700000	0.000573436	naive
68800000	0.000537219	naive
68900000	0.000621725	naive
69000000	0.000700196	naive
69100000	0.000742449	naive
69200000	0.000712268	naive
69300000	0.000688123	naive
69400000	0.000736413	naive
69500000	0.000760557	naive
69600000	0.00080281	naive
69700000	0.000887317	naive
69800000	0.000736413	naive
69900000	0.000627762	naive
70000000	0.000609653	naive
70100000	0.000597581	naive
70200000	0.000519111	naive
70300000	0.00064587	naive
70400000	0.00072434	naive
70500000	0.000730376	naive
70600000	0.0005674	naive
70700000	0.000555328	naive
70800000	0.000470821	naive
70900000	0.000404423	naive
71000000	0.000368206	naive
71100000	0.000331989	naive
71200000	0.00036217	naive
71300000	0.000350098	naive
71400000	0.000344062	naive
71500000	0.000374242	naive
71600000	0.000416496	naive
71700000	0.000368206	naive
71800000	0.000597581	naive
71900000	0.000615689	naive
72000000	0.000501002	naive
72100000	0.000573436	naive
72200000	0.000476857	naive
72300000	0.000670015	naive
72400000	0.000706232	naive
72500000	0.000863172	naive
72600000	0.000754521	naive
72700000	0.000917498	naive
72800000	0.000905425	naive
72900000	0.000959751	naive
73000000	0.00077263	naive
73100000	0.000971823	naive
73200000	0.000881281	naive
73300000	0.000935606	naive
73400000	0.000983896	naive
73500000	0.000857136	naive
73600000	0.000977859	naive
73700000	0.00109255	naive
73800000	0.000887317	naive
73900000	0.00106237	naive
74000000	0.000814883	naive
74100000	0.000718304	naive
74200000	0.000615689	naive
74300000	0.000615689	naive
74400000	0.000651906	naive
74500000	0.000688123	naive
74600000	0.000633798	naive
74700000	0.000585508	naive
74800000	0.000543255	naive
74900000	0.000579472	naive
75000000	0.000682087	naive
75100000	0.000513074	naive
75200000	0.000422532	naive
75300000	0.00048893	naive
75400000	0.000404423	naive
75500000	0.000410459	naive
75600000	0.000452713	naive
75700000	0.000368206	naive
75800000	0.000452713	naive
75900000	0.000416496	naive
76000000	0.000416496	naive
76100000	0.000386315	naive
76200000	0.000319917	naive
76300000	0.000374242	naive
76400000	0.000289736	naive
76500000	0.000386315	naive
76600000	0.00048893	naive
76700000	0.000344062	naive
76800000	0.000356134	naive
76900000	0.000277664	naive
77000000	0.000398387	naive
77100000	0.000350098	naive
77200000	0.00048893	naive
77300000	0.000531183	naive
77400000	0.000561364	naive
77500000	0.000555328	naive
77600000	0.000700196	naive
77700000	0.000561364	naive
77800000	0.000663979	naive
77900000	0.000585508	naive
78000000	0.000657942	naive
78100000	0.000736413	naive
78200000	0.000682087	naive
78300000	0.000464785	naive
78400000	0.000615689	naive
78500000	0.000591545	naive
78600000	0.000531183	naive
78700000	0.000416496	naive
78800000	0.000350098	naive
78900000	0.000422532	naive
79000000	0.000398387	naive
79100000	0.000458749	naive
79200000	0.000356134	naive
79300000	0.000434604	naive
79400000	0.000525147	naive
79500000	0.00048893	naive
79600000	0.000651906	naive
79700000	0.000778666	naive
79800000	0.000718304	naive
79900000	0.000651906	naive
80000000	0.00080281	naive
80100000	0.000609653	naive
80200000	0.000682087	naive
80300000	0.000537219	naive
80400000	0.000519111	naive
80500000	0.000410459	naive
80600000	0.000464785	naive
80700000	0.000555328	naive
80800000	0.000392351	naive
80900000	0.000531183	naive
81000000	0.000458749	naive
81100000	0.000344062	naive
81200000	0.000494966	naive
81300000	0.000380279	naive
81400000	0.000350098	naive
81500000	0.000313881	naive
81600000	0.000289736	naive
81700000	0.000241447	naive
81800000	0.000319917	naive
81900000	0.000295772	naive
82000000	0.000193157	naive
82100000	0.000253519	naive
82200000	0.000199194	naive
82300000	0.000253519	naive
82400000	0.000169013	naive
82500000	0.000217302	naive
82600000	0.000162977	naive
82700000	9.65787e-05	naive
82800000	0.000265591	naive
82900000	0.000313881	naive
83000000	0.000313881	naive
83100000	0.000356134	naive
83200000	0.000374242	naive
83300000	0.000368206	naive
83400000	0.000458749	naive
83500000	0.000513074	naive
83600000	0.000331989	naive
83700000	0.00044064	naive
83800000	0.000410459	naive
83900000	0.000428568	naive
84000000	0.000416496	naive
84100000	0.000422532	naive
84200000	0.000519111	naive
84300000	0.00064587	naive
84400000	0.000464785	naive
84500000	0.000434604	naive
84600000	0.000404423	naive
84700000	0.000543255	naive
84800000	0.000591545	naive
84900000	0.00064587	naive
85000000	0.0005674	naive
85100000	0.000700196	naive
85200000	0.000651906	naive
85300000	0.000307845	naive
85400000	0.0002837	naive
85500000	0.000392351	naive
85600000	0.000313881	naive
85700000	0.000338025	naive
85800000	0.000501002	naive
85900000	0.000458749	naive
86000000	0.00036217	naive
86100000	0.000313881	naive
86200000	0.000422532	naive
86300000	0.00036217	naive
86400000	0.000416496	naive
86500000	0.000404423	naive
86600000	0.000313881	naive
86700000	0.000277664	naive
86800000	0.00036217	naive
86900000	0.000193157	naive
87000000	0.000277664	naive
87100000	0.000247483	naive
87200000	0.000265591	naive
87300000	0.000235411	naive
87400000	0.000253519	naive
87500000	0.000223338	naive
87600000	0.000229374	naive
87700000	0.000265591	naive
87800000	0.000338025	naive
87900000	0.000319917	naive
88000000	0.000319917	naive
88100000	0.000307845	naive
88200000	0.000259555	naive
88300000	0.000253519	naive
88400000	0.000235411	naive
88500000	0.000434604	naive
88600000	0.000416496	naive
88700000	0.000380279	naive
88800000	0.000313881	naive
88900000	0.000368206	naive
89000000	0.000338025	naive
89100000	0.000229374	naive
89200000	0.000386315	naive
89300000	0.000313881	naive
89400000	0.000271628	naive
89500000	0.000247483	naive
89600000	0.000277664	naive
89700000	0.000338025	naive
89800000	0.000247483	naive
89900000	0.000277664	naive
90000000	0.000265591	naive
90100000	0.000313881	naive
90200000	0.000265591	naive
90300000	0.000313881	naive
90400000	0.000307845	naive
90500000	0.00044064	naive
90600000	0.00036217	naive
90700000	0.000470821	naive
90800000	0.000338025	naive
90900000	0.000386315	naive
91000000	0.000386315	naive
91100000	0.000368206	naive
91200000	0.000313881	naive
91300000	0.000325953	naive
91400000	0.000338025	naive
91500000	0.000259555	naive
91600000	0.000277664	naive
91700000	0.000368206	naive
91800000	0.000313881	naive
91900000	0.000368206	naive
92000000	0.000338025	naive
92100000	0.000416496	naive
92200000	0.000398387	naive
92300000	0.000513074	naive
92400000	0.000386315	naive
92500000	0.000585508	naive
92600000	0.000627762	naive
92700000	0.000627762	naive
92800000	0.000736413	naive
92900000	0.000706232	naive
93000000	0.000682087	naive
93100000	0.000676051	naive
93200000	0.00064587	naive
93300000	0.000597581	naive
93400000	0.000482893	naive
93500000	0.000476857	naive
93600000	0.0005674	naive
93700000	0.000476857	naive
93800000	0.000398387	naive
93900000	0.000416496	naive
94000000	0.000386315	naive
94100000	0.000446676	naive
94200000	0.000338025	naive
94300000	0.000295772	naive
94400000	0.000410459	naive
94500000	0.00036217	naive
94600000	0.000392351	naive
94700000	0.00044064	naive
94800000	0.00048893	naive
94900000	0.000464785	naive
95000000	0.000537219	naive
95100000	0.000585508	naive
95200000	0.000428568	naive
95300000	0.000627762	naive
95400000	0.000700196	naive
95500000	0.000537219	naive
95600000	0.000555328	naive
95700000	0.000555328	naive
95800000	0.000663979	naive
95900000	0.000501002	naive
96000000	0.000633798	naive
96100000	0.000591545	naive
96200000	0.000597581	naive
96300000	0.000591545	naive
96400000	0.000639834	naive
96500000	0.000597581	naive
96600000	0.000621725	naive
96700000	0.000585508	naive
96800000	0.000525147	naive
96900000	0.000627762	naive
97000000	0.000579472	naive
97100000	0.000585508	naive
97200000	0.000597581	naive
97300000	0.000633798	naive
97400000	0.000694159	naive
97500000	0.000597581	naive
97600000	0.000688123	naive
97700000	0.000682087	naive
97800000	0.000736413	naive
97900000	0.000573436	naive
98000000	0.000639834	naive
98100000	0.000579472	naive
98200000	0.000591545	naive
98300000	0.000651906	naive
98400000	0.000470821	naive
98500000	0.000609653	naive
98600000	0.000452713	naive
98700000	0.000555328	naive
98800000	0.000603617	naive
98900000	0.000543255	naive
99000000	0.000633798	naive
99100000	0.000657942	naive
99200000	0.000561364	naive
99300000	0.00072434	naive
99400000	0.000591545	naive
99500000	0.000657942	naive
99600000	0.000579472	naive
99700000	0.000543255	naive
99800000	0.0005674	naive
99900000	0.000651906	naive
100000000	0.000633798	naive
100100000	0.000682087	naive
100200000	0.000712268	naive
100300000	0.00064587	naive
100400000	0.000682087	naive
100500000	0.000832991	naive
100600000	0.000808847	naive
100700000	0.000754521	naive
100800000	0.000718304	naive
100900000	0.00080281	naive
101000000	0.000639834	naive
101100000	0.0005674	naive
101200000	0.000657942	naive
101300000	0.000513074	naive
101400000	0.000507038	naive
101500000	0.000434604	naive
101600000	0.000519111	naive
101700000	0.000446676	naive
101800000	0.000380279	naive
101900000	0.000368206	naive
102000000	0.000368206	naive
102100000	0.000307845	naive
102200000	0.000350098	naive
102300000	0.000319917	naive
102400000	0.000307845	naive
102500000	0.00036217	naive
102600000	0.000247483	naive
102700000	0.000277664	naive
102800000	0.000325953	naive
102900000	0.000331989	naive
103000000	0.000295772	naive
103100000	0.000380279	naive
103200000	0.00036217	naive
103300000	0.000368206	naive
103400000	0.000307845	naive
103500000	0.000338025	naive
103600000	0.000374242	naive
103700000	0.000344062	naive
103800000	0.000380279	naive
103900000	0.000501002	naive
104000000	0.000338025	naive
104100000	0.000392351	naive
104200000	0.000555328	naive
104300000	0.000410459	naive
104400000	0.000519111	naive
104500000	0.000470821	naive
104600000	0.000470821	naive
104700000	0.000482893	naive
104800000	0.000410459	naive
104900000	0.000452713	naive
105000000	0.000458749	naive
105100000	0.000482893	naive
105200000	0.00044064	naive
105300000	0.000428568	naive
105400000	0.000482893	naive
105500000	0.00044064	naive
105600000	0.000482893	naive
105700000	0.000494966	naive
105800000	0.000519111	naive
105900000	0.000561364	naive
106000000	0.000446676	naive
106100000	0.000507038	naive
106200000	0.000507038	naive
106300000	0.000452713	naive
106400000	0.000458749	naive
106500000	0.000416496	naive
106600000	0.000476857	naive
106700000	0.000452713	naive
106800000	0.000525147	naive
106900000	0.000507038	naive
107000000	0.000513074	naive
107100000	0.00044064	naive
107200000	0.000464785	naive
107300000	0.000428568	naive
107400000	0.000476857	naive
107500000	0.000507038	naive
107600000	0.000519111	naive
107700000	0.000525147	naive
107800000	0.000476857	naive
107900000	0.000446676	naive
108000000	0.000398387	naive
108100000	0.000452713	naive
108200000	0.000386315	naive
108300000	0.00044064	naive
108400000	0.000452713	naive
108500000	0.000446676	naive
108600000	0.000537219	naive
108700000	0.000404423	naive
108800000	0.000476857	naive
108900000	0.000386315	naive
109000000	0.000458749	naive
109100000	0.000452713	naive
109200000	0.000494966	naive
109300000	0.000531183	naive
109400000	0.000549291	naive
109500000	0.000344062	naive
109600000	0.000482893	naive
109700000	0.000452713	naive
109800000	0.000470821	naive
109900000	0.000452713	naive
110000000	0.000464785	naive
110100000	0.000338025	naive
110200000	0.000428568	naive
110300000	0.000398387	naive
110400000	0.000398387	naive
110500000	0.000368206	naive
110600000	0.000404423	naive
110700000	0.000513074	naive
110800000	0.000482893	naive
110900000	0.000416496	naive
111000000	0.00036217	naive
111100000	0.000434604	naive
111200000	0.000331989	naive
111300000	0.000458749	naive
111400000	0.000434604	naive
111500000	0.000416496	naive
111600000	0.000380279	naive
111700000	0.000398387	naive
111800000	0.000319917	naive
111900000	0.000301808	naive
112000000	0.000374242	naive
112100000	0.000458749	naive
112200000	0.000398387	naive
112300000	0.000374242	naive
112400000	0.000386315	naive
112500000	0.000313881	naive
112600000	0.000452713	naive
112700000	0.000319917	naive
112800000	0.000313881	naive
112900000	0.000392351	naive
113000000	0.000404423	naive
113100000	0.000398387	naive
113200000	0.000350098	naive
113300000	0.0005674	naive
113400000	0.00036217	naive
113500000	0.000627762	naive
113600000	0.0005674	naive
113700000	0.000470821	naive
113800000	0.00048893	naive
113900000	0.000374242	naive
114000000	0.000392351	naive
114100000	0.000356134	naive
114200000	0.000404423	naive
114300000	0.000301808	naive
114400000	0.000301808	naive
114500000	0.000416496	naive
114600000	0.000404423	naive
114700000	0.000410459	naive
114800000	0.000446676	naive
114900000	0.000338025	naive
115000000	0.000428568	naive
115100000	0.000289736	naive
115200000	0.000374242	naive
115300000	0.000319917	naive
115400000	0.000325953	naive
115500000	0.000241447	naive
115600000	0.000331989	naive
115700000	0.000319917	naive
115800000	0.000301808	naive
115900000	0.000223338	naive
116000000	0.000229374	naive
116100000	0.000253519	naive
116200000	0.000253519	naive
116300000	0.000338025	naive
116400000	0.000331989	naive
116500000	0.0002837	naive
116600000	0.000350098	naive
116700000	0.000313881	naive
116800000	0.0002837	naive
116900000	0.000295772	naive
117000000	0.000356134	naive
117100000	0.000313881	naive
117200000	0.000289736	naive
117300000	0.000265591	naive
117400000	0.000277664	naive
117500000	0.000271628	naive
117600000	0.000259555	naive
117700000	0.000241447	naive
117800000	0.000223338	naive
117900000	0.000277664	naive
118000000	0.00020523	naive
118100000	0.000241447	naive
118200000	0.000301808	naive
118300000	0.000259555	naive
118400000	0.000289736	naive
118500000	0.000350098	naive
118600000	0.000350098	naive
118700000	0.0002837	naive
118800000	0.000265591	naive
118900000	0.000253519	naive
119000000	0.000338025	naive
119100000	0.000319917	naive
119200000	0.000307845	naive
119300000	0.000344062	naive
119400000	0.000350098	naive
119500000	0.000380279	naive
119600000	0.000241447	naive
119700000	0.000331989	naive
119800000	0.0002837	naive
119900000	0.000313881	naive
120000000	0.000301808	naive
120100000	0.000265591	naive
120200000	0.000295772	naive
120300000	0.000307845	naive
120400000	0.000313881	naive
120500000	0.000301808	naive
120600000	0.000482893	naive
120700000	0.000404423	naive
120800000	0.000325953	naive
120900000	0.000446676	naive
121000000	0.00036217	naive
121100000	0.000319917	naive
121200000	0.000307845	naive
121300000	0.000301808	naive
121400000	0.000277664	naive
121500000	0.000217302	naive
121600000	0.000235411	naive
121700000	0.000277664	naive
121800000	0.000217302	naive
121900000	0.000223338	naive
122000000	0.000265591	naive
122100000	0.000229374	naive
122200000	0.000265591	naive
122300000	0.00036217	naive
122400000	0.000211266	naive
122500000	0.000253519	naive
122600000	0.000229374	naive
122700000	0.000259555	naive
122800000	0.000235411	naive
122900000	0.000199194	naive
123000000	0.00012676	naive
123100000	0.000211266	naive
123200000	0.000150904	naive
123300000	0.000211266	naive
123400000	0.000181085	naive
123500000	0.000108651	naive
123600000	9.65787e-05	naive
123700000	0.000144868	naive
123800000	0.00012676	naive
123900000	0.000144868	naive
124000000	0.000102615	naive
124100000	0.000138832	naive
124200000	0.000108651	naive
124300000	0.000175049	naive
124400000	0.000108651	naive
124500000	0.000144868	naive
124600000	0.000120723	naive
124700000	0.000193157	naive
124800000	0.000193157	naive
124900000	0.000175049	naive
125000000	0.00015694	naive
125100000	0.00012676	naive
125200000	0.000102615	naive
125300000	0.00015694	naive
125400000	0.000175049	naive
125500000	0.000229374	naive
125600000	0.000223338	naive
125700000	0.000247483	naive
125800000	0.000193157	naive
125900000	0.000235411	naive
126000000	0.000211266	naive
126100000	0.000169013	naive
126200000	0.00015694	naive
126300000	0.000108651	naive
126400000	0.000150904	naive
126500000	0.000114687	naive
126600000	0.000120723	naive
126700000	0.000144868	naive
126800000	0.00015694	naive
126900000	9.05425e-05	naive
127000000	6.63979e-05	naive
127100000	7.84702e-05	naive
127200000	9.05425e-05	naive
127300000	7.2434e-05	naive
127400000	9.65787e-05	naive
127500000	9.65787e-05	naive
127600000	9.05425e-05	naive
127700000	5.43255e-05	naive
127800000	8.45064e-05	naive
127900000	6.03617e-05	naive
128000000	0.000114687	naive
128100000	0.000114687	naive
128200000	9.65787e-05	naive
128300000	0.000114687	naive
128400000	0.000138832	naive
128500000	9.05425e-05	naive
128600000	0.000114687	naive
128700000	9.65787e-05	naive
128800000	6.63979e-05	naive
128900000	8.45064e-05	naive
129000000	9.05425e-05	naive
129100000	9.05425e-05	naive
129200000	6.03617e-05	naive
129300000	6.03617e-05	naive
129400000	9.05425e-05	naive
129500000	7.84702e-05	naive
129600000	0.000120723	naive
129700000	6.03617e-05	naive
129800000	5.43255e-05	naive
129900000	6.63979e-05	naive
130000000	7.2434e-05	naive
130100000	8.45064e-05	naive
130200000	9.65787e-05	naive
130300000	7.84702e-05	naive
130400000	4.22532e-05	naive
130500000	7.2434e-05	naive
130600000	9.65787e-05	naive
130700000	3.01808e-05	naive
130800000	4.82893e-05	naive
130900000	6.03617e-05	naive
131000000	3.6217e-05	naive
131100000	4.82893e-05	naive
131200000	5.43255e-05	naive
131300000	3.01808e-05	naive
131400000	4.22532e-05	naive
131500000	4.82893e-05	naive
131600000	5.43255e-05	naive
131700000	4.82893e-05	naive
131800000	6.03617e-05	naive
131900000	7.84702e-05	naive
132000000	7.84702e-05	naive
132100000	5.43255e-05	naive
132200000	3.6217e-05	naive
132300000	9.05425e-05	naive
132400000	4.82893e-05	naive
132500000	0.000102615	naive
132600000	5.43255e-05	naive
132700000	7.84702e-05	naive
132800000	7.2434e-05	naive
132900000	9.65787e-05	naive
133000000	4.82893e-05	naive
133100000	6.63979e-05	naive
133200000	7.2434e-05	naive
133300000	4.82893e-05	naive
133400000	7.84702e-05	naive
133500000	4.22532e-05	naive
133600000	6.03617e-05	naive
133700000	5.43255e-05	naive
133800000	4.82893e-05	naive
133900000	2.41447e-05	naive
134000000	6.03617e-05	naive
134100000	7.84702e-05	naive
134200000	0.000108651	naive
134300000	7.84702e-05	naive
134400000	9.05425e-05	naive
134500000	9.65787e-05	naive
134600000	0.000108651	naive
134700000	0.000132796	naive
134800000	0.000108651	naive
134900000	6.03617e-05	naive
135000000	8.45064e-05	naive
135100000	6.63979e-05	naive
135200000	0.000120723	naive
135300000	0.000108651	naive
135400000	0.000114687	naive
135500000	0.000102615	naive
135600000	0.00012676	naive
135700000	0.00012676	naive
135800000	0.000169013	naive
135900000	0.000162977	naive
136000000	9.05425e-05	naive
136100000	0.00012676	naive
136200000	0.000132796	naive
136300000	0.000120723	naive
136400000	0.000162977	naive
136500000	0.000229374	naive
136600000	0.000181085	naive
136700000	0.000235411	naive
136800000	0.00015694	naive
136900000	0.000169013	naive
137000000	0.00020523	naive
137100000	0.000138832	naive
137200000	0.000193157	naive
137300000	0.000138832	naive
137400000	0.00015694	naive
137500000	0.000199194	naive
137600000	0.000144868	naive
137700000	0.000150904	naive
137800000	0.000181085	naive
137900000	0.000211266	naive
138000000	0.000229374	naive
138100000	0.000211266	naive
138200000	0.000162977	naive
138300000	0.000169013	naive
138400000	0.00012676	naive
138500000	0.000169013	naive
138600000	0.000241447	naive
138700000	0.000223338	naive
138800000	0.000241447	naive
138900000	0.000313881	naive
139000000	0.000187121	naive
139100000	0.000223338	naive
139200000	0.000235411	naive
139300000	9.05425e-05	naive
139400000	0.000169013	naive
139500000	0.000193157	naive
139600000	0.000138832	naive
139700000	0.000132796	naive
139800000	0.000162977	naive
139900000	0.00012676	naive
140000000	0.000102615	naive
140100000	0.00012676	naive
140200000	0.000138832	naive
140300000	0.000144868	naive
140400000	0.000108651	naive
140500000	0.000102615	naive
140600000	9.65787e-05	naive
140700000	9.05425e-05	naive
140800000	9.05425e-05	naive
140900000	8.45064e-05	naive
141000000	0.000162977	naive
141100000	7.84702e-05	naive
141200000	0.000132796	naive
141300000	7.84702e-05	naive
141400000	0.00012676	naive
141500000	9.65787e-05	naive
141600000	0.000132796	naive
141700000	0.000187121	naive
141800000	0.000199194	naive
141900000	0.000138832	naive
142000000	9.05425e-05	naive
142100000	0.000108651	naive
142200000	0.000162977	naive
142300000	0.000132796	naive
142400000	0.000144868	naive
142500000	0.00012676	naive
142600000	0.00015694	naive
142700000	0.000169013	naive
142800000	0.000169013	naive
142900000	0.000132796	naive
143000000	0.000175049	naive
143100000	0.000144868	naive
143200000	0.000114687	naive
143300000	0.00012676	naive
143400000	0.000150904	naive
143500000	0.000108651	naive
143600000	0.000162977	naive
143700000	0.000162977	naive
143800000	0.000211266	naive
143900000	0.000162977	naive
144000000	0.000211266	naive
144100000	0.000229374	naive
144200000	0.000169013	naive
144300000	0.000193157	naive
144400000	0.000199194	naive
144500000	0.000144868	naive
144600000	0.000187121	naive
144700000	0.000162977	naive
144800000	0.000235411	naive
144900000	0.000229374	naive
145000000	0.000241447	naive
145100000	0.000187121	naive
145200000	0.0002837	naive
145300000	0.000265591	naive
145400000	0.000229374	naive
145500000	0.000259555	naive
145600000	0.000229374	naive
145700000	0.000193157	naive
145800000	0.000193157	naive
145900000	0.000229374	naive
146000000	0.000187121	naive
146100000	0.000265591	naive
146200000	0.000199194	naive
146300000	0.000175049	naive
146400000	0.000181085	naive
146500000	0.000138832	naive
146600000	0.00015694	naive
146700000	0.000162977	naive
146800000	0.00015694	naive
146900000	0.00015694	naive
147000000	9.05425e-05	naive
147100000	9.65787e-05	naive
147200000	0.000102615	naive
147300000	0.000108651	naive
147400000	4.82893e-05	naive
147500000	0.000102615	naive
147600000	9.05425e-05	naive
147700000	6.63979e-05	naive
147800000	0.000114687	naive
147900000	0.000114687	naive
148000000	9.65787e-05	naive
148100000	9.65787e-05	naive
148200000	0.000102615	naive
148300000	6.03617e-05	naive
148400000	0.000144868	naive
148500000	0.000132796	naive
148600000	0.00012676	naive
148700000	0.000132796	naive
148800000	7.84702e-05	naive
148900000	0.000132796	naive
149000000	0.000120723	naive
149100000	0.000120723	naive
149200000	0.000120723	naive
149300000	0.000144868	naive
149400000	0.000132796	naive
149500000	0.000132796	naive
149600000	7.84702e-05	naive
149700000	9.05425e-05	naive
149800000	0.000144868	naive
149900000	0.000108651	naive
150000000	0.000132796	naive
150100000	0.000150904	naive
150200000	0.000144868	naive
150300000	0.000199194	naive
150400000	0.000138832	naive
150500000	0.000102615	naive
150600000	0.000102615	naive
150700000	0.000108651	naive
150800000	9.05425e-05	naive
150900000	0.000175049	naive
151000000	9.05425e-05	naive
151100000	0.000102615	naive
151200000	0.000114687	naive
151300000	9.05425e-05	naive
151400000	9.05425e-05	naive
151500000	8.45064e-05	naive
151600000	7.84702e-05	naive
151700000	0.000108651	naive
151800000	5.43255e-05	naive
151900000	7.84702e-05	naive
152000000	5.43255e-05	naive
152100000	9.65787e-05	naive
152200000	0.00012676	naive
152300000	9.65787e-05	naive
152400000	9.65787e-05	naive
152500000	0.000138832	naive
152600000	7.2434e-05	naive
152700000	0.000132796	naive
152800000	0.000114687	naive
152900000	0.00015694	naive
153000000	0.000144868	naive
153100000	0.000102615	naive
153200000	0.000114687	naive
153300000	0.000114687	naive
153400000	0.000132796	naive
153500000	0.000138832	naive
153600000	0.000114687	naive
153700000	0.000150904	naive
153800000	0.000162977	naive
153900000	0.000187121	naive
154000000	0.000307845	naive
154100000	0.000235411	naive
154200000	0.000259555	naive
154300000	0.000295772	naive
154400000	0.00036217	naive
154500000	0.000235411	naive
154600000	0.000307845	naive
154700000	0.000338025	naive
154800000	0.000211266	naive
154900000	0.000193157	naive
155000000	0.000217302	naive
155100000	0.000247483	naive
155200000	0.000241447	naive
155300000	0.000181085	naive
155400000	0.000132796	naive
155500000	0.00020523	naive
155600000	9.65787e-05	naive
155700000	0.000120723	naive
155800000	6.63979e-05	naive
155900000	0.000108651	naive
156000000	0.000102615	naive
156100000	0.00015694	naive
156200000	5.43255e-05	naive
156300000	7.2434e-05	naive
156400000	4.22532e-05	naive
156500000	6.03617e-05	naive
156600000	5.43255e-05	naive
156700000	4.82893e-05	naive
156800000	4.22532e-05	naive
156900000	8.45064e-05	naive
157000000	4.82893e-05	naive
157100000	7.84702e-05	naive
157200000	6.03617e-05	naive
157300000	5.43255e-05	naive
157400000	0.000108651	naive
157500000	0.000120723	naive
157600000	6.63979e-05	naive
157700000	8.45064e-05	naive
157800000	0.000144868	naive
157900000	8.45064e-05	naive
158000000	6.63979e-05	naive
158100000	7.2434e-05	naive
158200000	8.45064e-05	naive
158300000	0.000114687	naive
158400000	0.000114687	naive
158500000	0.000144868	naive
158600000	7.84702e-05	naive
158700000	0.000144868	naive
158800000	9.65787e-05	naive
158900000	0.00012676	naive
159000000	0.000138832	naive
159100000	0.000138832	naive
159200000	0.000120723	naive
159300000	0.000181085	naive
159400000	0.000114687	naive
159500000	8.45064e-05	naive
159600000	5.43255e-05	naive
159700000	8.45064e-05	naive
159800000	7.84702e-05	naive
159900000	9.65787e-05	naive
160000000	7.84702e-05	naive
160100000	6.03617e-05	naive
160200000	6.03617e-05	naive
160300000	7.2434e-05	naive
160400000	6.63979e-05	naive
160500000	4.82893e-05	naive
160600000	9.65787e-05	naive
160700000	7.2434e-05	naive
160800000	4.22532e-05	naive
160900000	7.2434e-05	naive
161000000	3.6217e-05	naive
161100000	4.82893e-05	naive
161200000	7.2434e-05	naive
161300000	6.03617e-05	naive
161400000	9.05425e-05	naive
161500000	8.45064e-05	naive
161600000	0.000102615	naive
161700000	9.05425e-05	naive
161800000	0.000114687	naive
161900000	0.000138832	naive
162000000	8.45064e-05	naive
162100000	0.000144868	naive
162200000	0.000150904	naive
162300000	0.000150904	naive
162400000	0.000199194	naive
162500000	0.000241447	naive
162600000	0.000199194	naive
162700000	0.000211266	naive
162800000	0.000162977	naive
162900000	0.000132796	naive
163000000	0.000132796	naive
163100000	0.000150904	naive
163200000	0.000150904	naive
163300000	0.000193157	naive
163400000	0.000181085	naive
163500000	0.00012676	naive
163600000	0.000217302	naive
163700000	0.000211266	naive
163800000	0.000150904	naive
163900000	0.00015694	naive
164000000	0.000144868	naive
164100000	0.000247483	naive
164200000	0.000193157	naive
164300000	0.000271628	naive
164400000	0.000295772	naive
164500000	0.000193157	naive
164600000	0.000229374	naive
164700000	0.000253519	naive
164800000	0.000211266	naive
164900000	0.000307845	naive
165000000	0.000325953	naive
165100000	0.000271628	naive
165200000	0.000325953	naive
165300000	0.000253519	naive
165400000	0.000295772	naive
165500000	0.000289736	naive
165600000	0.000181085	naive
165700000	0.000193157	naive
165800000	0.000211266	naive
165900000	0.00020523	naive
166000000	0.000187121	naive
166100000	0.000144868	naive
166200000	0.000114687	naive
166300000	0.000162977	naive
166400000	0.000120723	naive
166500000	9.65787e-05	naive
166600000	0.000108651	naive
166700000	8.45064e-05	naive
166800000	6.03617e-05	naive
166900000	6.03617e-05	naive
167000000	5.43255e-05	naive
167100000	4.22532e-05	naive
167200000	4.82893e-05	naive
167300000	5.43255e-05	naive
167400000	0.000102615	naive
167500000	8.45064e-05	naive
167600000	0.000102615	naive
167700000	6.03617e-05	naive
167800000	7.84702e-05	naive
167900000	7.84702e-05	naive
168000000	6.63979e-05	naive
168100000	6.03617e-05	naive
168200000	5.43255e-05	naive
168300000	8.45064e-05	naive
168400000	8.45064e-05	naive
168500000	0.000132796	naive
168600000	0.00012676	naive
168700000	0.000138832	naive
168800000	0.00012676	naive
168900000	0.000102615	naive
169000000	0.00012676	naive
169100000	0.000108651	naive
169200000	0.000132796	naive
169300000	0.000120723	naive
169400000	0.000150904	naive
169500000	0.000114687	naive
169600000	0.000114687	naive
169700000	0.000138832	naive
169800000	0.000132796	naive
169900000	7.2434e-05	naive
170000000	0.000102615	naive
170100000	7.2434e-05	naive
170200000	9.65787e-05	naive
170300000	7.2434e-05	naive
170400000	9.65787e-05	naive
170500000	0.00015694	naive
170600000	0.000175049	naive
170700000	0.000211266	naive
170800000	0.00015694	naive
170900000	0.000223338	naive
171000000	0.000187121	naive
171100000	0.000277664	naive
171200000	0.000162977	naive
171300000	0.000175049	naive
171400000	0.000169013	naive
171500000	0.000108651	naive
171600000	0.000193157	naive
171700000	0.00012676	naive
171800000	0.000144868	naive
171900000	0.00020523	naive
172000000	0.000181085	naive
172100000	0.000169013	naive
172200000	0.000120723	naive
172300000	0.000181085	naive
172400000	0.00015694	naive
172500000	0.000162977	naive
172600000	0.00012676	naive
172700000	0.000144868	naive
172800000	0.000175049	naive
172900000	0.000223338	naive
173000000	0.000114687	naive
173100000	9.65787e-05	naive
173200000	4.82893e-05	naive
173300000	9.05425e-05	naive
173400000	7.84702e-05	naive
173500000	8.45064e-05	naive
173600000	7.2434e-05	naive
173700000	5.43255e-05	naive
173800000	0.000108651	naive
173900000	6.03617e-05	naive
174000000	7.2434e-05	naive
174100000	9.05425e-05	naive
174200000	6.03617e-05	naive
174300000	6.03617e-05	naive
174400000	6.03617e-05	naive
174500000	4.22532e-05	naive
174600000	7.2434e-05	naive
174700000	6.63979e-05	naive
174800000	9.05425e-05	naive
174900000	9.65787e-05	naive
175000000	6.63979e-05	naive
175100000	3.01808e-05	naive
175200000	4.82893e-05	naive
175300000	5.43255e-05	naive
175400000	2.41447e-05	naive
175500000	6.03617e-05	naive
175600000	4.22532e-05	naive
175700000	5.43255e-05	naive
175800000	4.82893e-05	naive
175900000	1.81085e-05	naive
176000000	2.41447e-05	naive
176100000	5.43255e-05	naive
176200000	3.01808e-05	naive
176300000	6.63979e-05	naive
176400000	7.84702e-05	naive
176500000	2.41447e-05	naive
176600000	6.63979e-05	naive
176700000	4.22532e-05	naive
176800000	3.6217e-05	naive
176900000	3.01808e-05	naive
177000000	5.43255e-05	naive
177100000	6.03617e-05	naive
177200000	1.20723e-05	naive
177300000	6.63979e-05	naive
177400000	5.43255e-05	naive
177500000	4.82893e-05	naive
177600000	4.82893e-05	naive
177700000	1.81085e-05	naive
177800000	4.82893e-05	naive
177900000	3.01808e-05	naive
178000000	4.82893e-05	naive
178100000	5.43255e-05	naive
178200000	4.82893e-05	naive
178300000	6.03617e-05	naive
178400000	9.05425e-05	naive
178500000	9.05425e-05	naive
178600000	4.82893e-05	naive
178700000	8.45064e-05	naive
178800000	3.6217e-05	naive
178900000	5.43255e-05	naive
179000000	4.82893e-05	naive
179100000	6.03617e-05	naive
179200000	9.65787e-05	naive
179300000	6.63979e-05	naive
179400000	8.45064e-05	naive
179500000	4.82893e-05	naive
179600000	0.000108651	naive
179700000	9.65787e-05	naive
179800000	6.63979e-05	naive
179900000	0.000108651	naive
180000000	7.84702e-05	naive
180100000	0.00012676	naive
180200000	0.000138832	naive
180300000	0.000150904	naive
180400000	0.000162977	naive
180500000	0.000162977	naive
180600000	0.000114687	naive
180700000	0.000120723	naive
180800000	6.63979e-05	naive
180900000	7.84702e-05	naive
181000000	0.000132796	naive
181100000	0.000120723	naive
181200000	0.000102615	naive
181300000	0.000150904	naive
181400000	0.000108651	naive
181500000	0.000181085	naive
181600000	0.000162977	naive
181700000	0.000235411	naive
181800000	0.000175049	naive
181900000	0.000144868	naive
182000000	0.000313881	naive
182100000	0.000289736	naive
182200000	0.000277664	naive
182300000	0.000199194	naive
182400000	0.000259555	naive
182500000	0.000217302	naive
182600000	0.000235411	naive
182700000	0.000181085	naive
182800000	0.000223338	naive
182900000	0.000217302	naive
183000000	0.000181085	naive
183100000	0.000199194	naive
183200000	0.000181085	naive
183300000	0.000229374	naive
183400000	0.00020523	naive
183500000	0.000169013	naive
183600000	0.00012676	naive
183700000	0.000138832	naive
183800000	0.000175049	naive
183900000	0.000199194	naive
184000000	0.000144868	naive
184100000	0.000217302	naive
184200000	0.000289736	naive
184300000	0.00020523	naive
184400000	0.000211266	naive
184500000	0.000319917	naive
184600000	0.000199194	naive
184700000	0.000241447	naive
184800000	0.000265591	naive
184900000	0.0002837	naive
185000000	0.000235411	naive
185100000	0.000199194	naive
185200000	0.000150904	naive
185300000	0.000253519	naive
185400000	0.000150904	naive
185500000	0.000199194	naive
185600000	0.000102615	naive
185700000	0.000120723	naive
185800000	0.00020523	naive
185900000	0.000193157	naive
186000000	0.000235411	naive
186100000	0.000199194	naive
186200000	0.000241447	naive
186300000	0.000187121	naive
186400000	0.00015694	naive
186500000	0.000150904	naive
186600000	0.000144868	naive
186700000	0.000144868	naive
186800000	0.000120723	naive
186900000	0.000138832	naive
187000000	0.000108651	naive
187100000	0.000169013	naive
187200000	0.000120723	naive
187300000	0.000175049	naive
187400000	0.000108651	naive
187500000	0.000108651	naive
187600000	9.65787e-05	naive
187700000	7.2434e-05	naive
187800000	7.84702e-05	naive
187900000	0.000181085	naive
188000000	0.000102615	naive
188100000	0.00015694	naive
188200000	7.84702e-05	naive
188300000	0.00012676	naive
188400000	0.00015694	naive
188500000	0.000162977	naive
188600000	0.000132796	naive
188700000	0.000138832	naive
188800000	9.05425e-05	naive
188900000	0.000120723	naive
189000000	0.000102615	naive
189100000	0.000181085	naive
189200000	0.000114687	naive
189300000	4.22532e-05	naive
189400000	0.000132796	naive
189500000	0.000120723	naive
189600000	0.000144868	naive
189700000	0.000187121	naive
189800000	0.000223338	naive
189900000	0.000199194	naive
190000000	0.000229374	naive
190100000	0.0002837	naive
[truncated: 3,856 more rows]

## Sheet: Figure 3c
Weaker compartmentalization of T helper cells
[truncated: 22 more rows]

[truncated: 5 more sheets: Figure 4a, Figure 5a, Figure 5c, Figure 5d, Figure 6a-b]
